# Supplementary material for: Delayed endometrial decidualisation in polycystic ovary syndrome; the role of AR-MAGEA11
Source: J Mol Med (Berl). 2019 Jun 29;97(9):1315–27. doi: 10.1007/s00109-019-01809-6 (PMC6713698; doi:10.1007/s00109-019-01809-6)
Supplement: Supplementary file 2 — (XLSX 819 kb) [file 109_2019_1809_MOESM2_ESM.xlsx]

## Sheet: AR-PCOS
Sample	Chromosome	Start	End	Length	Peak Summit	Peak Val	Avg Val	BinCount	CGIslandCount	PromoterCount	GeneCount	Gene List	Dist to Start	Position	UCSC Link
1_PCOS_AR	1	1200142	1200656	514	1200384	21	9.375	16	0	0	1	UBE2J2	8850	in gene	1_PCOS_AR::1::0_chr1
1_PCOS_AR	1	1672499	1672867	368	1672640	18	9.45455	11	0	0	2	SLC35E2, NADK	4791, 37269	in gene, downstream	1_PCOS_AR::1::1_chr1
1_PCOS_AR	1	2130626	2131274	648	2130912	11	5.4	20	0	1	2	C1orf86, LOC100128003	8260, -5888	in gene, upstream	1_PCOS_AR::1::2_chr1
1_PCOS_AR	1	3268920	3269343	423	3269184	9	5	13	0	0	1	PRDM16	283442	in gene	1_PCOS_AR::1::3_chr1
1_PCOS_AR	1	6550419	6551014	595	6550656	10	4.89474	19	1	0	1	PLEKHG5	29413	in gene	1_PCOS_AR::1::4_chr1
1_PCOS_AR	1	6598835	6599587	752	6599168	15	5.65217	23	0	0	1	NOL9	15490	in gene	1_PCOS_AR::1::5_chr1
1_PCOS_AR	1	6920062	6920553	491	6920192	11	5.4375	16	0	0	2	CAMTA1, LOC100505935	74808, 7080	in gene, in gene	1_PCOS_AR::1::6_chr1
1_PCOS_AR	1	7393592	7394153	561	7393952	10	6	17	0	0	1	CAMTA1	548568	in gene	1_PCOS_AR::1::7_chr1
1_PCOS_AR	1	8053001	8053315	314	8053136	12	6.9	10	0	0	1	PARK7	31422	downstream	1_PCOS_AR::1::8_chr1
1_PCOS_AR	1	8064775	8065562	787	8065152	46	16.375	24	0	0	1	ERRFI1	21241	downstream	1_PCOS_AR::1::9_chr1
1_PCOS_AR	1	8130869	8131451	582	8131136	33	11.6667	18	0	0	0				1_PCOS_AR::1::10_chr1
1_PCOS_AR	1	8138286	8138737	451	8138448	9	5.38462	13	0	0	0				1_PCOS_AR::1::11_chr1
1_PCOS_AR	1	8150302	8150953	651	8150672	9	5.35	20	0	0	0				1_PCOS_AR::1::12_chr1
1_PCOS_AR	1	8176750	8177489	739	8177088	11	5.95455	22	0	0	0				1_PCOS_AR::1::13_chr1
1_PCOS_AR	1	8181227	8181887	660	8181536	15	5.5	20	0	0	0				1_PCOS_AR::1::14_chr1
1_PCOS_AR	1	8193814	8194585	771	8194208	13	5.41667	24	0	0	0				1_PCOS_AR::1::15_chr1
1_PCOS_AR	1	8257667	8258370	703	8258016	14	6.04545	22	0	0	0				1_PCOS_AR::1::16_chr1
1_PCOS_AR	1	8262289	8263208	919	8262848	26	9.17241	29	0	0	0				1_PCOS_AR::1::17_chr1
1_PCOS_AR	1	8326695	8327046	351	8326912	11	5.81818	11	0	0	0				1_PCOS_AR::1::18_chr1
1_PCOS_AR	1	8402396	8403018	622	8402624	17	6.4	20	0	0	2	SLC45A1, RERE	18234, 475075	in gene, downstream	1_PCOS_AR::1::19_chr1
1_PCOS_AR	1	8403245	8404087	842	8403648	28	8.5	26	1	0	2	SLC45A1, RERE	19258, 474051	in gene, downstream	1_PCOS_AR::1::20_chr1
1_PCOS_AR	1	8456768	8457471	703	8457200	20	9.09091	22	0	0	1	RERE	420499	in gene	1_PCOS_AR::1::21_chr1
1_PCOS_AR	1	8468232	8468675	443	8468352	11	5.92857	14	0	0	1	RERE	409347	in gene	1_PCOS_AR::1::22_chr1
1_PCOS_AR	1	8600461	8600966	505	8600800	26	9.46667	15	0	0	1	RERE	276899	in gene	1_PCOS_AR::1::23_chr1
1_PCOS_AR	1	8686309	8686821	512	8686608	14	6.0625	16	0	0	1	RERE	191091	in gene	1_PCOS_AR::1::24_chr1
1_PCOS_AR	1	8726552	8727067	515	8726704	14	5.3125	16	0	0	1	RERE	150995	in gene	1_PCOS_AR::1::25_chr1
1_PCOS_AR	1	8772642	8773547	905	8773120	13	6.17857	28	0	0	1	RERE	104579	in gene	1_PCOS_AR::1::26_chr1
1_PCOS_AR	1	8882655	8883153	498	8882992	9	5.93333	15	0	1	1	RERE	-5293	upstream	1_PCOS_AR::1::27_chr1
1_PCOS_AR	1	9363054	9363641	587	9363360	18	6.33333	18	0	0	1	SPSB1	10419	in gene	1_PCOS_AR::1::28_chr1
1_PCOS_AR	1	9436898	9437447	549	9437184	32	12.5882	17	0	0	1	SPSB1	84243	downstream	1_PCOS_AR::1::29_chr1
1_PCOS_AR	1	9498490	9499464	974	9499008	16	6.74194	31	0	0	1	LOC100506022	-9953	upstream	1_PCOS_AR::1::30_chr1
1_PCOS_AR	1	9826729	9827196	467	9827056	15	6.28571	14	0	0	1	CLSTN1	57494	in gene	1_PCOS_AR::1::31_chr1
1_PCOS_AR	1	9941859	9942221	362	9941984	9	5.72727	11	0	0	1	CTNNBIP1	28332	in gene	1_PCOS_AR::1::32_chr1
1_PCOS_AR	1	11342003	11342377	374	11342144	8	4.91667	12	0	0	1	UBIAD1	8889	in gene	1_PCOS_AR::1::33_chr1
1_PCOS_AR	1	12100438	12101112	674	12100768	16	7.05	20	0	0	1	MIIP	21256	downstream	1_PCOS_AR::1::34_chr1
1_PCOS_AR	1	12148137	12148539	402	12148320	13	7.33333	12	0	0	1	TNFRSF8	24886	in gene	1_PCOS_AR::1::35_chr1
1_PCOS_AR	1	12494063	12494839	776	12494432	22	6.54167	24	0	0	1	VPS13D	204319	in gene	1_PCOS_AR::1::36_chr1
1_PCOS_AR	1	12496960	12497450	490	12497216	10	5.66667	15	0	0	1	VPS13D	207103	in gene	1_PCOS_AR::1::37_chr1
1_PCOS_AR	1	12507181	12508241	1060	12507520	11	5.36364	33	0	0	1	VPS13D	217407	in gene	1_PCOS_AR::1::38_chr1
1_PCOS_AR	1	12521145	12521795	650	12521504	20	7.3	20	0	0	1	VPS13D	231391	in gene	1_PCOS_AR::1::39_chr1
1_PCOS_AR	1	12556512	12556964	452	12556704	16	6.66667	15	0	0	1	VPS13D	266591	in gene	1_PCOS_AR::1::40_chr1
1_PCOS_AR	1	12616471	12616971	500	12616608	16	7.5	16	0	0	0				1_PCOS_AR::1::41_chr1
1_PCOS_AR	1	12651116	12651821	705	12651424	13	6.59091	22	0	0	1	DHRS3	26396	in gene	1_PCOS_AR::1::42_chr1
1_PCOS_AR	1	12656444	12657065	621	12656672	14	6.15	20	1	0	1	DHRS3	21148	in gene	1_PCOS_AR::1::43_chr1
1_PCOS_AR	1	12709973	12710553	580	12710112	12	6.55556	18	0	0	1	AADACL4	5546	in gene	1_PCOS_AR::1::44_chr1
1_PCOS_AR	1	13943472	13944060	588	13943744	16	8.33333	18	0	0	1	PDPN	33492	in gene	1_PCOS_AR::1::45_chr1
1_PCOS_AR	1	13946306	13947038	732	13946592	78	23.6667	21	0	0	1	PDPN	36340	downstream	1_PCOS_AR::1::46_chr1
1_PCOS_AR	1	14630611	14631464	853	14630976	19	8.51852	27	0	0	0				1_PCOS_AR::1::47_chr1
1_PCOS_AR	1	14767857	14768421	564	14768128	9	4.64706	17	0	0	0				1_PCOS_AR::1::48_chr1
1_PCOS_AR	1	15298135	15298687	552	15298496	10	5.35294	17	0	0	1	RP1-21O18.1	373283	in gene	1_PCOS_AR::1::49_chr1
1_PCOS_AR	1	15505382	15505937	555	15505520	11	6.64706	17	0	0	1	TMEM51	26492	in gene	1_PCOS_AR::1::50_chr1
1_PCOS_AR	1	16521689	16522260	571	16522048	10	6.16667	18	0	0	1	ARHGEF19	17056	downstream	1_PCOS_AR::1::51_chr1
1_PCOS_AR	1	17454760	17455364	604	17455040	11	6.94444	18	0	0	1	PADI2	-9092	upstream	1_PCOS_AR::1::52_chr1
1_PCOS_AR	1	17563307	17563905	598	17563488	10	6	19	0	0	1	PADI1	31867	in gene	1_PCOS_AR::1::53_chr1
1_PCOS_AR	1	19724585	19725367	782	19724928	23	8.16667	24	0	1	2	CAPZB, LOC644083	87138, -445	in gene, upstream	1_PCOS_AR::1::54_chr1
1_PCOS_AR	1	19753554	19754412	858	19753952	29	9.51852	27	0	0	1	CAPZB	58114	in gene	1_PCOS_AR::1::55_chr1
1_PCOS_AR	1	19759375	19760087	712	19759648	16	6.40909	22	0	0	1	CAPZB	52418	in gene	1_PCOS_AR::1::56_chr1
1_PCOS_AR	1	19777163	19777743	580	19777488	12	5.5	18	0	0	1	CAPZB	34578	in gene	1_PCOS_AR::1::57_chr1
1_PCOS_AR	1	20821215	20822021	806	20821504	12	5.69231	26	0	0	2	CAMK2N1, MUL1	-8776, 13170	upstream, downstream	1_PCOS_AR::1::58_chr1
1_PCOS_AR	1	21024777	21025430	653	21025088	24	11.15	20	0	0	1	KIF17	19229	in gene	1_PCOS_AR::1::59_chr1
1_PCOS_AR	1	21288920	21289545	625	21289248	18	6.5	20	0	0	1	EIF4G3	214092	in gene	1_PCOS_AR::1::60_chr1
1_PCOS_AR	1	23426606	23427329	723	23426912	22	6.54545	22	0	0	1	LUZP1	68439	in gene	1_PCOS_AR::1::61_chr1
1_PCOS_AR	1	23520468	23521322	854	23520960	12	6.03704	27	0	1	1	HTR1D	262	in gene	1_PCOS_AR::1::62_chr1
1_PCOS_AR	1	23629964	23630387	423	23630208	12	6.66667	12	0	0	1	HNRNPR	40645	downstream	1_PCOS_AR::1::63_chr1
1_PCOS_AR	1	23720526	23721174	648	23720800	13	6.1	20	0	0	1	TCEA3	30461	in gene	1_PCOS_AR::1::64_chr1
1_PCOS_AR	1	23911981	23912599	618	23912224	12	5.42105	19	0	0	0				1_PCOS_AR::1::65_chr1
1_PCOS_AR	1	23915380	23915825	445	23915571	9	6.42857	14	0	0	0				1_PCOS_AR::1::66_chr1
1_PCOS_AR	1	24311081	24311486	405	24311232	14	7	12	0	1	1	SFRS13A	-4279	upstream	1_PCOS_AR::1::67_chr1
1_PCOS_AR	1	25120114	25120829	715	25120512	34	10	22	0	0	1	CLIC4	48752	in gene	1_PCOS_AR::1::68_chr1
1_PCOS_AR	1	25241210	25241733	523	25241440	10	4.23529	17	0	0	1	RUNX3	50061	in gene	1_PCOS_AR::1::69_chr1
1_PCOS_AR	1	25894357	25895075	718	25894688	14	5.56522	23	0	0	1	LDLRAP1	24612	in gene	1_PCOS_AR::1::70_chr1
1_PCOS_AR	1	27032184	27032695	511	27032320	12	5.875	16	0	0	1	ARID1A	9798	in gene	1_PCOS_AR::1::71_chr1
1_PCOS_AR	1	27288086	27289007	921	27288448	26	9.10345	29	0	1	1	C1orf172	-1547	upstream	1_PCOS_AR::1::72_chr1
1_PCOS_AR	1	27325942	27326409	467	27326096	16	9.26667	15	0	0	2	TRNP1, FAM46B	5901, 13237	in gene, downstream	1_PCOS_AR::1::73_chr1
1_PCOS_AR	1	27445061	27445754	693	27445536	13	6.47619	21	0	0	1	SLC9A1	35915	in gene	1_PCOS_AR::1::74_chr1
1_PCOS_AR	1	27472364	27472868	504	27472576	15	6.3125	16	0	0	1	SLC9A1	8875	in gene	1_PCOS_AR::1::75_chr1
1_PCOS_AR	1	27757192	27757842	650	27757472	21	8	20	0	0	1	WASF2	59197	in gene	1_PCOS_AR::1::76_chr1
1_PCOS_AR	1	27830562	27831042	480	27830752	10	6.35714	14	0	0	0				1_PCOS_AR::1::77_chr1
1_PCOS_AR	1	27865199	27865867	668	27865456	14	5.85714	21	0	0	1	AHDC1	64687	in gene	1_PCOS_AR::1::78_chr1
1_PCOS_AR	1	28835333	28836015	682	28835744	8	5.2	20	0	2	5	PHACTR4, RCC1, SNHG3, SNORA73A, RNU105A	139651, 3289, 3289, 1867, 674	downstream, in gene, in gene, downstream, downstream	1_PCOS_AR::1::79_chr1
1_PCOS_AR	1	29298780	29299342	562	29299104	10	5.44444	18	0	0	1	EPB41	85501	in gene	1_PCOS_AR::1::80_chr1
1_PCOS_AR	1	30447162	30447538	376	30447296	11	6.25	12	0	0	0				1_PCOS_AR::1::81_chr1
1_PCOS_AR	1	32016766	32017437	671	32016992	16	7.33333	21	0	0	0				1_PCOS_AR::1::82_chr1
1_PCOS_AR	1	32819547	32820100	553	32819680	10	5.27778	18	0	0	2	LOC100128071, TSSK3	8164, -8182	downstream, upstream	1_PCOS_AR::1::83_chr1
1_PCOS_AR	1	33793337	33794065	728	33793696	11	5.69565	23	0	0	1	PHC2	47498	in gene	1_PCOS_AR::1::84_chr1
1_PCOS_AR	1	33804125	33804896	771	33804512	19	8.375	24	0	0	1	PHC2	36682	in gene	1_PCOS_AR::1::85_chr1
1_PCOS_AR	1	33899052	33899873	821	33899552	22	8.56	25	0	0	0				1_PCOS_AR::1::86_chr1
1_PCOS_AR	1	33923970	33924763	793	33924320	13	6.33333	24	0	0	0				1_PCOS_AR::1::87_chr1
1_PCOS_AR	1	34409557	34410167	610	34409728	20	8.10526	19	0	0	1	CSMD2	221715	in gene	1_PCOS_AR::1::88_chr1
1_PCOS_AR	1	36071480	36071996	516	36071712	10	5.0625	16	0	0	1	PSMB2	35431	in gene	1_PCOS_AR::1::89_chr1
1_PCOS_AR	1	36200103	36200776	673	36200416	18	5.5	18	0	0	1	CLSPN	35135	in gene	1_PCOS_AR::1::90_chr1
1_PCOS_AR	1	36885157	36885616	459	36885440	18	7.78571	14	0	0	1	OSCP1	30646	in gene	1_PCOS_AR::1::91_chr1
1_PCOS_AR	1	39295085	39295570	485	39295232	33	11.9333	15	0	0	1	RRAGC	30108	downstream	1_PCOS_AR::1::92_chr1
1_PCOS_AR	1	39657745	39658304	559	39657920	15	6.61111	18	0	0	1	MACF1	110802	in gene	1_PCOS_AR::1::93_chr1
1_PCOS_AR	1	39660807	39661492	685	39661152	10	5.61905	21	0	0	1	MACF1	114034	in gene	1_PCOS_AR::1::94_chr1
1_PCOS_AR	1	39748098	39748777	679	39748416	17	6.09524	21	0	0	1	MACF1	201298	in gene	1_PCOS_AR::1::95_chr1
1_PCOS_AR	1	39853018	39853859	841	39853536	13	5.96154	26	0	0	1	MACF1	306418	in gene	1_PCOS_AR::1::96_chr1
1_PCOS_AR	1	41341171	41341880	709	41341472	17	6.36364	22	0	0	0				1_PCOS_AR::1::97_chr1
1_PCOS_AR	1	41621607	41622032	425	41621824	12	5.69231	13	0	0	1	SCMH1	85991	in gene	1_PCOS_AR::1::98_chr1
1_PCOS_AR	1	41961896	41962413	517	41962112	20	7.66667	15	1	0	0				1_PCOS_AR::1::99_chr1
1_PCOS_AR	1	43415677	43416188	511	43415984	15	8.4375	16	0	0	2	SLC2A1, FLJ32224	8863, -8736	in gene, upstream	1_PCOS_AR::1::100_chr1
1_PCOS_AR	1	43760854	43761557	703	43761184	18	5.45455	22	0	1	2	C1orf210, TIE1	-9896, -5480	upstream, upstream	1_PCOS_AR::1::101_chr1
1_PCOS_AR	1	44300541	44301667	1126	44300880	22	6.58333	36	0	0	1	ST3GAL3	127662	in gene	1_PCOS_AR::1::102_chr1
1_PCOS_AR	1	44703527	44704178	651	44703904	15	6.7	20	0	0	1	ERI3	117035	in gene	1_PCOS_AR::1::103_chr1
1_PCOS_AR	1	44951146	44951874	728	44951520	27	10.2273	22	0	0	1	RNF220	80560	in gene	1_PCOS_AR::1::104_chr1
1_PCOS_AR	1	45154170	45154754	584	45154496	10	4.21053	19	0	0	1	C1orf228	14102	in gene	1_PCOS_AR::1::105_chr1
1_PCOS_AR	1	46396088	46396808	720	46396416	14	6.31818	22	0	0	1	MAST2	127131	in gene	1_PCOS_AR::1::106_chr1
1_PCOS_AR	1	48347366	48348010	644	48347664	10	4.42105	19	0	0	1	LOC388630	114898	in gene	1_PCOS_AR::1::107_chr1
1_PCOS_AR	1	51883251	51883540	289	51883408	16	9.33333	9	0	0	1	EPS15	101587	in gene	1_PCOS_AR::1::108_chr1
1_PCOS_AR	1	51972238	51972811	573	51972464	12	6.11111	18	0	0	1	EPS15	12531	in gene	1_PCOS_AR::1::109_chr1
1_PCOS_AR	1	52102547	52103116	569	52102944	17	7.27778	18	0	0	1	OSBPL9	20397	in gene	1_PCOS_AR::1::110_chr1
1_PCOS_AR	1	52108233	52108952	719	52108608	16	7.68182	22	0	0	1	OSBPL9	26061	in gene	1_PCOS_AR::1::111_chr1
1_PCOS_AR	1	52363188	52363803	615	52363488	11	5.78947	19	0	0	1	RAB3B	92948	downstream	1_PCOS_AR::1::112_chr1
1_PCOS_AR	1	53135093	53135968	875	53135456	18	6.89286	28	0	0	0				1_PCOS_AR::1::113_chr1
1_PCOS_AR	1	53508587	53509498	911	53509056	12	6.03571	28	0	0	1	SCP2	116155	in gene	1_PCOS_AR::1::114_chr1
1_PCOS_AR	1	53572853	53573552	699	53573184	16	7.09524	21	0	0	1	SLC1A7	35105	in gene	1_PCOS_AR::1::115_chr1
1_PCOS_AR	1	53611786	53612475	689	53612128	17	7	20	0	1	1	SLC1A7	-3839	upstream	1_PCOS_AR::1::116_chr1
1_PCOS_AR	1	54121861	54122665	804	54122192	16	7.08	25	0	0	1	GLIS1	77685	in gene	1_PCOS_AR::1::117_chr1
1_PCOS_AR	1	54129109	54129831	722	54129472	30	9.09091	22	0	0	1	GLIS1	70405	in gene	1_PCOS_AR::1::118_chr1
1_PCOS_AR	1	54198619	54199266	647	54198880	11	4.61905	21	0	1	1	GLIS1	997	in gene	1_PCOS_AR::1::119_chr1
1_PCOS_AR	1	54247212	54247741	529	54247584	10	5	16	0	0	1	TMEM48	56641	in gene	1_PCOS_AR::1::120_chr1
1_PCOS_AR	1	54404114	54404424	310	54404256	14	8.22222	9	0	0	2	HSPB11, LRRC42	7032, -7781	in gene, upstream	1_PCOS_AR::1::121_chr1
1_PCOS_AR	1	54437202	54437961	759	54437616	11	5.375	24	0	0	1	LRRC42	25579	downstream	1_PCOS_AR::1::122_chr1
1_PCOS_AR	1	54742890	54743865	975	54743280	58	14.2	30	0	0	1	SSBP3	128812	in gene	1_PCOS_AR::1::123_chr1
1_PCOS_AR	1	55400369	55401102	733	55400720	12	4.86957	23	0	0	0				1_PCOS_AR::1::124_chr1
1_PCOS_AR	1	55701268	55701740	472	55701568	13	7.33333	15	0	0	0				1_PCOS_AR::1::125_chr1
1_PCOS_AR	1	55894737	55895483	746	55894896	14	6.73913	23	0	0	0				1_PCOS_AR::1::126_chr1
1_PCOS_AR	1	56046269	56047118	849	56046688	100	27.963	27	0	0	0				1_PCOS_AR::1::127_chr1
1_PCOS_AR	1	56184427	56184975	548	56184832	16	7.29412	17	0	0	0				1_PCOS_AR::1::128_chr1
1_PCOS_AR	1	56190074	56190698	624	56190272	15	7.05263	19	0	0	0				1_PCOS_AR::1::129_chr1
1_PCOS_AR	1	56192638	56193349	711	56192960	12	5.68182	22	0	0	0				1_PCOS_AR::1::130_chr1
1_PCOS_AR	1	56431523	56432093	570	56431728	10	5.23529	17	0	0	0				1_PCOS_AR::1::131_chr1
1_PCOS_AR	1	56539525	56540148	623	56539840	19	7.84211	19	0	0	0				1_PCOS_AR::1::132_chr1
1_PCOS_AR	1	56767455	56767963	508	56767648	12	6.5625	16	0	0	0				1_PCOS_AR::1::133_chr1
1_PCOS_AR	1	57297827	57298584	757	57298160	19	6.56522	23	0	0	0				1_PCOS_AR::1::134_chr1
1_PCOS_AR	1	57304105	57304731	626	57304480	15	5.47368	19	0	0	0				1_PCOS_AR::1::135_chr1
1_PCOS_AR	1	57944934	57945574	640	57945280	22	7.26316	19	0	0	1	DAB1	770931	in gene	1_PCOS_AR::1::136_chr1
1_PCOS_AR	1	59073092	59073524	432	59073216	9	6.91667	12	0	0	0				1_PCOS_AR::1::137_chr1
1_PCOS_AR	1	59192768	59193350	582	59193088	12	6.11111	18	0	0	0				1_PCOS_AR::1::138_chr1
1_PCOS_AR	1	59314505	59315053	548	59314624	13	6.35294	17	0	0	1	LOC100131060	63801	in gene	1_PCOS_AR::1::139_chr1
1_PCOS_AR	1	59473506	59473902	396	59473696	9	5.75	12	0	0	0				1_PCOS_AR::1::140_chr1
1_PCOS_AR	1	59589881	59590399	518	59590080	15	6.875	16	0	0	1	LOC729467	22399	downstream	1_PCOS_AR::1::141_chr1
1_PCOS_AR	1	59616472	59617243	771	59616832	21	7.54167	24	0	1	1	LOC729467	-4353	upstream	1_PCOS_AR::1::142_chr1
1_PCOS_AR	1	59840835	59841431	596	59841248	14	6.88889	18	0	0	1	FGGY	78623	in gene	1_PCOS_AR::1::143_chr1
1_PCOS_AR	1	60061394	60062000	606	60061664	25	8.42105	19	0	0	1	FGGY	299039	in gene	1_PCOS_AR::1::144_chr1
1_PCOS_AR	1	60195925	60196475	550	60196096	13	6.17647	17	0	0	1	FGGY	433471	in gene	1_PCOS_AR::1::145_chr1
1_PCOS_AR	1	60215960	60216880	920	60216523	20	7.24138	29	0	0	1	FGGY	453898	in gene	1_PCOS_AR::1::146_chr1
1_PCOS_AR	1	60296867	60297491	624	60297136	13	5.68421	19	0	0	1	HOOK1	16603	in gene	1_PCOS_AR::1::147_chr1
1_PCOS_AR	1	60893957	60894226	269	60894080	12	7.375	8	0	0	0				1_PCOS_AR::1::148_chr1
1_PCOS_AR	1	61278311	61279150	839	61278848	13	5.5	26	0	0	0				1_PCOS_AR::1::149_chr1
1_PCOS_AR	1	61586532	61587106	574	61586816	18	7.55556	18	0	0	1	NFIA	43870	in gene	1_PCOS_AR::1::150_chr1
1_PCOS_AR	1	61647478	61648264	786	61647872	17	6	24	0	0	1	NFIA	104926	in gene	1_PCOS_AR::1::151_chr1
1_PCOS_AR	1	62103852	62104649	797	62104224	39	11.44	25	0	0	0				1_PCOS_AR::1::152_chr1
1_PCOS_AR	1	64101258	64101897	639	64101536	10	4.84211	19	0	0	1	PGM1	42589	in gene	1_PCOS_AR::1::153_chr1
1_PCOS_AR	1	64508306	64508853	547	64508512	20	7.70588	17	0	0	1	ROR1	268822	in gene	1_PCOS_AR::1::154_chr1
1_PCOS_AR	1	64626776	64627388	612	64627120	12	4.94737	19	0	0	1	ROR1	387430	in gene	1_PCOS_AR::1::155_chr1
1_PCOS_AR	1	64980012	64980577	565	64980384	27	10.0556	18	0	0	1	CACHD1	43908	in gene	1_PCOS_AR::1::156_chr1
1_PCOS_AR	1	64985416	64986097	681	64985696	14	6	20	0	0	1	CACHD1	49220	in gene	1_PCOS_AR::1::157_chr1
1_PCOS_AR	1	65363679	65364459	780	65364000	26	8.04	25	0	0	1	JAK1	68187	in gene	1_PCOS_AR::1::158_chr1
1_PCOS_AR	1	65891351	65891725	374	65891552	12	7.08333	12	0	0	3	DNAJC6, LEPR, LEPROT	161122, 5304, 5304	downstream, in gene, in gene	1_PCOS_AR::1::159_chr1
1_PCOS_AR	1	65959374	65960003	629	65959723	11	6.31579	19	0	0	1	LEPR	73475	in gene	1_PCOS_AR::1::160_chr1
1_PCOS_AR	1	66286503	66287178	675	66286848	15	5.42857	21	0	0	1	PDE4B	28655	in gene	1_PCOS_AR::1::161_chr1
1_PCOS_AR	1	66387236	66387680	444	66387392	8	5.5	14	0	0	1	PDE4B	129199	in gene	1_PCOS_AR::1::162_chr1
1_PCOS_AR	1	66788191	66788712	521	66788416	11	5.82353	17	0	0	1	PDE4B	530223	in gene	1_PCOS_AR::1::163_chr1
1_PCOS_AR	1	66836915	66837575	660	66837184	14	5.90476	21	0	0	1	PDE4B	578991	in gene	1_PCOS_AR::1::164_chr1
1_PCOS_AR	1	67211711	67212463	752	67212096	30	9.16667	24	0	1	2	SGIP1, TCTEX1D1	212271, -6044	downstream, upstream	1_PCOS_AR::1::165_chr1
1_PCOS_AR	1	68215484	68216083	599	68215691	9	5.84211	19	0	0	1	GNG12	83464	in gene	1_PCOS_AR::1::166_chr1
1_PCOS_AR	1	68477544	68478231	687	68477920	10	4.95238	21	0	0	1	LOC100289178	179934	in gene	1_PCOS_AR::1::167_chr1
1_PCOS_AR	1	68540207	68540847	640	68540464	15	5.85	20	0	0	1	LOC100289178	242478	in gene	1_PCOS_AR::1::168_chr1
1_PCOS_AR	1	68653749	68654431	682	68654048	14	5.33333	21	0	1	3	LOC100289178, GPR177, MIR1262	356062, 44236, -4755	in gene, in gene, upstream	1_PCOS_AR::1::169_chr1
1_PCOS_AR	1	68793061	68793755	694	68793344	23	9.38095	21	0	0	0				1_PCOS_AR::1::170_chr1
1_PCOS_AR	1	68824582	68825192	610	68824896	15	5.73684	19	0	0	0				1_PCOS_AR::1::171_chr1
1_PCOS_AR	1	68849849	68850956	1107	68850144	10	4.88235	34	0	0	0				1_PCOS_AR::1::172_chr1
1_PCOS_AR	1	69886867	69887434	567	69887136	11	5.5	18	0	0	0				1_PCOS_AR::1::173_chr1
1_PCOS_AR	1	70970425	70970897	472	70970656	15	8	15	0	0	0				1_PCOS_AR::1::174_chr1
1_PCOS_AR	1	71184578	71185358	780	71185008	11	5.79167	24	0	0	0				1_PCOS_AR::1::175_chr1
1_PCOS_AR	1	71479657	71480196	539	71479904	12	4.94118	17	0	0	1	PTGER3	33587	in gene	1_PCOS_AR::1::176_chr1
1_PCOS_AR	1	71555326	71556216	890	71555776	74	17.7857	28	0	0	1	ZRANB2	-8804	upstream	1_PCOS_AR::1::177_chr1
1_PCOS_AR	1	71817085	71817754	669	71817376	20	6.95238	21	0	0	0				1_PCOS_AR::1::178_chr1
1_PCOS_AR	1	71828264	71828817	553	71828448	14	6.23529	17	0	0	0				1_PCOS_AR::1::179_chr1
1_PCOS_AR	1	72126031	72126563	532	72126256	10	4.625	16	0	0	1	NEGR1	622021	in gene	1_PCOS_AR::1::180_chr1
1_PCOS_AR	1	72587707	72588052	345	72587888	12	6.72727	11	0	0	1	NEGR1	160389	in gene	1_PCOS_AR::1::181_chr1
1_PCOS_AR	1	72591226	72591872	646	72591488	11	5.19048	21	0	0	1	NEGR1	156789	in gene	1_PCOS_AR::1::182_chr1
1_PCOS_AR	1	76471847	76472391	544	76472160	21	11.4375	16	0	1	1	LOC100505563	-4849	upstream	1_PCOS_AR::1::183_chr1
1_PCOS_AR	1	76872939	76873531	592	76873216	13	5.33333	18	0	0	1	ST6GALNAC3	332827	in gene	1_PCOS_AR::1::184_chr1
1_PCOS_AR	1	76937357	76937794	437	76937616	8	4.92857	14	0	0	1	ST6GALNAC3	397227	in gene	1_PCOS_AR::1::185_chr1
1_PCOS_AR	1	77505165	77505766	601	77505568	12	6.63158	19	0	0	1	ST6GALNAC5	172382	in gene	1_PCOS_AR::1::186_chr1
1_PCOS_AR	1	77836399	77837109	710	77836800	18	8.36364	22	0	0	1	AK5	89058	in gene	1_PCOS_AR::1::187_chr1
1_PCOS_AR	1	77979917	77980675	758	77980224	13	6.08333	24	0	0	1	AK5	232482	in gene	1_PCOS_AR::1::188_chr1
1_PCOS_AR	1	78298499	78299193	694	78298912	20	8.04762	21	0	0	1	FAM73A	53603	in gene	1_PCOS_AR::1::189_chr1
1_PCOS_AR	1	78391075	78391544	469	78391264	9	5.64286	14	0	0	1	NEXN	37064	in gene	1_PCOS_AR::1::190_chr1
1_PCOS_AR	1	78561375	78561965	590	78561536	41	12.8421	19	0	0	1	GIPC2	49947	in gene	1_PCOS_AR::1::191_chr1
1_PCOS_AR	1	78566962	78568181	1219	78567904	29	8.13158	38	0	0	1	GIPC2	56315	in gene	1_PCOS_AR::1::192_chr1
1_PCOS_AR	1	78805592	78806183	591	78805952	11	5.47368	19	0	0	1	MGC27382	110669	in gene	1_PCOS_AR::1::193_chr1
1_PCOS_AR	1	78836446	78837046	600	78836640	24	7.72222	18	0	0	1	MGC27382	141357	downstream	1_PCOS_AR::1::194_chr1
1_PCOS_AR	1	78902911	78903467	556	78903104	9	5.35294	17	0	0	0				1_PCOS_AR::1::195_chr1
1_PCOS_AR	1	79788822	79789360	538	79789120	22	8.375	16	0	0	0				1_PCOS_AR::1::196_chr1
1_PCOS_AR	1	80325066	80325669	603	80325408	19	7.27778	18	0	0	0				1_PCOS_AR::1::197_chr1
1_PCOS_AR	1	80858100	80858701	601	80858384	53	16.6842	19	0	0	0				1_PCOS_AR::1::198_chr1
1_PCOS_AR	1	81579402	81579860	458	81579584	21	10.6923	13	0	0	0				1_PCOS_AR::1::199_chr1
1_PCOS_AR	1	81608033	81608546	513	81608224	10	4.6875	16	0	0	0				1_PCOS_AR::1::200_chr1
1_PCOS_AR	1	83044360	83045074	714	83044864	16	8.80952	21	0	0	0				1_PCOS_AR::1::201_chr1
1_PCOS_AR	1	83107324	83107771	447	83107488	15	6.78571	14	0	0	0				1_PCOS_AR::1::202_chr1
1_PCOS_AR	1	83166944	83167404	460	83167248	10	4.93333	15	0	0	0				1_PCOS_AR::1::203_chr1
1_PCOS_AR	1	83495572	83496025	453	83495840	21	11.0714	14	0	0	0				1_PCOS_AR::1::204_chr1
1_PCOS_AR	1	83973943	83974813	870	83974320	17	6.42308	26	0	0	0				1_PCOS_AR::1::205_chr1
1_PCOS_AR	1	84293927	84294584	657	84294251	9	5.1	20	0	0	0				1_PCOS_AR::1::206_chr1
1_PCOS_AR	1	84333882	84334367	485	84334208	13	5.93333	15	0	0	1	TTLL7	130625	downstream	1_PCOS_AR::1::207_chr1
1_PCOS_AR	1	85084941	85085556	615	85085200	17	6.78947	19	0	0	1	C1orf180	15503	downstream	1_PCOS_AR::1::208_chr1
1_PCOS_AR	1	85425948	85426624	676	85426187	11	5.77273	22	0	0	1	MCOLN2	36609	in gene	1_PCOS_AR::1::209_chr1
1_PCOS_AR	1	85669325	85669883	558	85669696	10	6.35294	17	0	1	1	SYDE2	-2968	upstream	1_PCOS_AR::1::210_chr1
1_PCOS_AR	1	85763332	85764433	1101	85764160	11	4.79412	34	0	0	0				1_PCOS_AR::1::211_chr1
1_PCOS_AR	1	85779429	85780107	678	85779696	13	7.14286	21	0	0	1	DDAH1	264350	downstream	1_PCOS_AR::1::212_chr1
1_PCOS_AR	1	85794536	85795017	481	85794816	16	6.33333	15	0	0	1	DDAH1	249230	in gene	1_PCOS_AR::1::213_chr1
1_PCOS_AR	1	85809332	85809943	611	85809616	11	5.77778	18	0	0	1	DDAH1	234430	in gene	1_PCOS_AR::1::214_chr1
1_PCOS_AR	1	86043973	86044618	645	86044320	11	5.75	20	0	2	2	DDAH1, CYR61	-274, -2124	upstream, upstream	1_PCOS_AR::1::215_chr1
1_PCOS_AR	1	86072773	86073351	578	86073184	20	9.66667	18	0	0	0				1_PCOS_AR::1::216_chr1
1_PCOS_AR	1	86077187	86078153	966	86077792	11	5.03333	30	0	0	0				1_PCOS_AR::1::217_chr1
1_PCOS_AR	1	86660156	86660778	622	86660480	37	12.5	20	0	0	0				1_PCOS_AR::1::218_chr1
1_PCOS_AR	1	87254146	87254827	681	87254496	21	6.4	20	0	0	0				1_PCOS_AR::1::219_chr1
1_PCOS_AR	1	87771385	87771870	485	87771520	13	6	15	0	0	0				1_PCOS_AR::1::220_chr1
1_PCOS_AR	1	87883669	87884091	422	87883808	10	5.07692	13	0	0	0				1_PCOS_AR::1::221_chr1
1_PCOS_AR	1	88290749	88291282	533	88290896	22	8.17647	17	0	0	0				1_PCOS_AR::1::222_chr1
1_PCOS_AR	1	88319512	88320137	625	88319776	14	5.75	20	0	0	0				1_PCOS_AR::1::223_chr1
1_PCOS_AR	1	88641452	88641821	369	88641568	11	5.36364	11	0	0	0				1_PCOS_AR::1::224_chr1
1_PCOS_AR	1	90071075	90071776	701	90071456	19	5.86364	22	0	0	1	LRRC8B	81059	downstream	1_PCOS_AR::1::225_chr1
1_PCOS_AR	1	90275062	90275622	560	90275280	10	5.22222	18	0	0	0				1_PCOS_AR::1::226_chr1
1_PCOS_AR	1	90278333	90278971	638	90278672	13	5.8	20	0	0	1	LRRC8D	-7901	upstream	1_PCOS_AR::1::227_chr1
1_PCOS_AR	1	90320729	90321303	574	90321120	18	7.29412	17	0	0	1	LRRC8D	34547	in gene	1_PCOS_AR::1::228_chr1
1_PCOS_AR	1	90331181	90331697	516	90331552	9	6.75	16	0	0	1	LRRC8D	44979	in gene	1_PCOS_AR::1::229_chr1
1_PCOS_AR	1	90359631	90360088	457	90359936	11	6.21429	14	0	0	1	LRRC8D	73363	in gene	1_PCOS_AR::1::230_chr1
1_PCOS_AR	1	91852602	91853252	650	91852960	185	89	20	0	0	1	HFM1	17466	in gene	1_PCOS_AR::1::231_chr1
1_PCOS_AR	1	92074340	92074878	538	92074640	8	4.75	16	0	0	0				1_PCOS_AR::1::232_chr1
1_PCOS_AR	1	92191267	92191934	667	92191552	21	7.5	20	0	0	1	TGFBR3	160235	in gene	1_PCOS_AR::1::233_chr1
1_PCOS_AR	1	92356934	92357395	461	92357232	20	9.57143	14	0	1	1	TGFBR3	-5445	upstream	1_PCOS_AR::1::234_chr1
1_PCOS_AR	1	93924523	93925179	656	93924832	52	15.95	20	0	0	1	FNBP1L	11144	in gene	1_PCOS_AR::1::235_chr1
1_PCOS_AR	1	94167043	94167678	635	94167408	15	7.05263	19	0	0	0				1_PCOS_AR::1::236_chr1
1_PCOS_AR	1	94502255	94502886	631	94502480	16	7.36842	19	0	0	1	ABCA4	84225	in gene	1_PCOS_AR::1::237_chr1
1_PCOS_AR	1	94536314	94536936	622	94536672	20	7.25	20	0	0	1	ABCA4	50033	in gene	1_PCOS_AR::1::238_chr1
1_PCOS_AR	1	95010432	95011228	796	95010816	20	6.16	25	0	1	1	F3	-3403	upstream	1_PCOS_AR::1::239_chr1
1_PCOS_AR	1	95113816	95114359	543	95113952	12	5.35294	17	0	0	0				1_PCOS_AR::1::240_chr1
1_PCOS_AR	1	95167862	95168595	733	95168192	31	9.26087	23	0	0	0				1_PCOS_AR::1::241_chr1
1_PCOS_AR	1	95209292	95210074	782	95209664	24	7.56522	23	0	0	0				1_PCOS_AR::1::242_chr1
1_PCOS_AR	1	95336413	95336964	551	95336736	12	5.27778	18	0	0	1	SLC44A3	50835	in gene	1_PCOS_AR::1::243_chr1
1_PCOS_AR	1	95436891	95437608	717	95437168	24	8.59091	22	0	0	1	LOC729970	43584	downstream	1_PCOS_AR::1::244_chr1
1_PCOS_AR	1	96827809	96828604	795	96828256	18	6.65217	23	0	0	0				1_PCOS_AR::1::245_chr1
1_PCOS_AR	1	96836207	96836847	640	96836544	20	6.45	20	0	0	0				1_PCOS_AR::1::246_chr1
1_PCOS_AR	1	97063862	97064532	670	97064160	14	5.19048	21	0	0	0				1_PCOS_AR::1::247_chr1
1_PCOS_AR	1	97516030	97516510	480	97516336	13	5.46667	15	0	0	0				1_PCOS_AR::1::248_chr1
1_PCOS_AR	1	97609803	97610569	766	97610224	24	8.86957	23	0	0	1	DPYD	776391	in gene	1_PCOS_AR::1::249_chr1
1_PCOS_AR	1	97610853	97611411	558	97611040	12	6.23529	17	0	0	1	DPYD	775575	in gene	1_PCOS_AR::1::250_chr1
1_PCOS_AR	1	98263259	98263736	477	98263520	32	13.2667	15	0	0	1	DPYD	123095	in gene	1_PCOS_AR::1::251_chr1
1_PCOS_AR	1	98886705	98887196	491	98886896	10	5	15	0	0	0				1_PCOS_AR::1::252_chr1
1_PCOS_AR	1	99532309	99533001	692	99532608	17	5.59091	22	0	0	1	LOC100129620	62776	in gene	1_PCOS_AR::1::253_chr1
1_PCOS_AR	1	100065019	100065655	636	100065408	20	7.68421	19	0	0	0				1_PCOS_AR::1::254_chr1
1_PCOS_AR	1	101096537	101097305	768	101096992	17	6.70833	24	0	0	0				1_PCOS_AR::1::255_chr1
1_PCOS_AR	1	101327887	101328568	681	101328240	19	6.33333	21	0	0	1	EXTL2	32178	downstream	1_PCOS_AR::1::256_chr1
1_PCOS_AR	1	103324084	103324808	724	103324464	19	8.36364	22	0	0	0				1_PCOS_AR::1::257_chr1
1_PCOS_AR	1	103345033	103345514	481	103345344	9	5	15	0	0	1	COL11A1	228708	in gene	1_PCOS_AR::1::258_chr1
1_PCOS_AR	1	103363066	103363628	562	103363232	16	6.47059	17	0	0	1	COL11A1	210820	in gene	1_PCOS_AR::1::259_chr1
1_PCOS_AR	1	105464007	105464733	726	105464288	13	6.04545	22	0	0	0				1_PCOS_AR::1::260_chr1
1_PCOS_AR	1	105611193	105611696	503	105611520	9	5.6	15	0	0	0				1_PCOS_AR::1::261_chr1
1_PCOS_AR	1	107947433	107947803	370	107947536	13	7	11	0	0	1	NTNG1	264907	in gene	1_PCOS_AR::1::262_chr1
1_PCOS_AR	1	107973068	107973557	489	107973248	8	4.8	15	0	0	1	NTNG1	290619	in gene	1_PCOS_AR::1::263_chr1
1_PCOS_AR	1	109370990	109371746	756	109371360	18	6.625	24	0	0	1	AKNAD1	28356	in gene	1_PCOS_AR::1::264_chr1
1_PCOS_AR	1	109913182	109914103	921	109913408	45	14.7241	29	0	0	1	SORT1	27155	in gene	1_PCOS_AR::1::265_chr1
1_PCOS_AR	1	109983528	109984294	766	109983904	8	5.75	24	0	0	0				1_PCOS_AR::1::266_chr1
1_PCOS_AR	1	110175263	110175676	413	110175424	13	6.07692	13	0	0	1	AMPD2	12965	downstream	1_PCOS_AR::1::267_chr1
1_PCOS_AR	1	110414590	110415328	738	110414976	14	5.875	24	0	0	0				1_PCOS_AR::1::268_chr1
1_PCOS_AR	1	110470397	110470956	559	110470736	18	6.88235	17	0	0	1	CSF1	17503	in gene	1_PCOS_AR::1::269_chr1
1_PCOS_AR	1	110715857	110716641	784	110716240	22	6.16	25	0	1	2	SLC6A17, LOC100130800	23108, -1122	in gene, upstream	1_PCOS_AR::1::270_chr1
1_PCOS_AR	1	111189720	111190394	674	111190112	16	6.28571	21	0	0	0				1_PCOS_AR::1::271_chr1
1_PCOS_AR	1	111220272	111220601	329	111220416	11	6.4	10	0	1	1	KCNA3	-2761	upstream	1_PCOS_AR::1::272_chr1
1_PCOS_AR	1	112198523	112199088	565	112198912	17	6.16667	18	0	0	0				1_PCOS_AR::1::273_chr1
1_PCOS_AR	1	112946893	112947482	589	112947136	13	5.77778	18	0	0	1	CTTNBP2NL	8336	in gene	1_PCOS_AR::1::274_chr1
1_PCOS_AR	1	113065111	113065568	457	113065280	15	7.6	15	0	0	2	WNT2B, ST7L	31650, 96760	downstream, downstream	1_PCOS_AR::1::275_chr1
1_PCOS_AR	1	113086501	113087053	552	113086800	10	4.94118	17	0	0	1	ST7L	75240	in gene	1_PCOS_AR::1::276_chr1
1_PCOS_AR	1	113480176	113480609	433	113480304	8	5	13	0	0	1	SLC16A1	18671	in gene	1_PCOS_AR::1::277_chr1
1_PCOS_AR	1	114126798	114127236	438	114126976	20	7.85714	14	0	0	1	MAGI3	193501	in gene	1_PCOS_AR::1::278_chr1
1_PCOS_AR	1	115711167	115711849	682	115711568	11	5.59091	22	0	0	0				1_PCOS_AR::1::279_chr1
1_PCOS_AR	1	116609694	116610290	596	116609984	12	5.52632	19	0	0	1	SLC22A15	90865	in gene	1_PCOS_AR::1::280_chr1
1_PCOS_AR	1	117560292	117560910	618	117560592	12	4.73684	19	0	0	1	CD101	16210	in gene	1_PCOS_AR::1::281_chr1
1_PCOS_AR	1	118364395	118364846	451	118364544	14	7.64286	14	0	0	0				1_PCOS_AR::1::282_chr1
1_PCOS_AR	1	118389304	118390262	958	118389984	33	12.3667	30	0	0	0				1_PCOS_AR::1::283_chr1
1_PCOS_AR	1	119623155	119623687	532	119623472	15	10.3125	16	0	0	1	WARS2	59823	in gene	1_PCOS_AR::1::284_chr1
1_PCOS_AR	1	119644090	119644905	815	119644416	59	15.88	25	0	0	1	WARS2	38879	in gene	1_PCOS_AR::1::285_chr1
1_PCOS_AR	1	119821906	119822624	718	119822240	12	5.13636	22	0	0	0				1_PCOS_AR::1::286_chr1
1_PCOS_AR	1	119872628	119873300	672	119872928	14	6.04762	21	0	0	0				1_PCOS_AR::1::287_chr1
1_PCOS_AR	1	121484008	121485543	1535	121484832	164	80	47	0	0	0				1_PCOS_AR::1::288_chr1
1_PCOS_AR	1	144988848	144990536	1688	144989632	29	9.01887	53	0	0	1	PDE4DIP	86447	in gene	1_PCOS_AR::1::289_chr1
1_PCOS_AR	1	145008707	145010183	1476	145009728	26	9.71739	46	0	1	2	PDE4DIP, LOC100505971	66351, -6745	in gene, upstream	1_PCOS_AR::1::290_chr1
1_PCOS_AR	1	145032103	145032981	878	145032448	26	9.66667	27	0	0	1	PDE4DIP	43631	in gene	1_PCOS_AR::1::291_chr1
1_PCOS_AR	1	145083297	145084669	1372	145084240	86	21.3571	42	0	1	1	PDE4DIP	-8161	upstream	1_PCOS_AR::1::292_chr1
1_PCOS_AR	1	145086620	145087423	803	145086944	21	8.6	25	0	0	1	SEC22B	-9463	upstream	1_PCOS_AR::1::293_chr1
1_PCOS_AR	1	145542557	145543193	636	145542848	33	11.75	20	0	1	2	ITGA10, ANKRD35	17858, -6361	in gene, upstream	1_PCOS_AR::1::294_chr1
1_PCOS_AR	1	149910855	149911447	592	149911136	11	4.38889	18	0	1	2	MTMR11, OTUD7B	-2345, 71550	upstream, downstream	1_PCOS_AR::1::295_chr1
1_PCOS_AR	1	150540388	150541200	812	150540768	25	9.95833	24	0	0	2	ADAMTSL4, MCL1	18870, 11368	downstream, downstream	1_PCOS_AR::1::296_chr1
1_PCOS_AR	1	150854112	150854572	460	150854368	11	5.13333	15	0	1	1	ARNT	-5182	upstream	1_PCOS_AR::1::297_chr1
1_PCOS_AR	1	150985603	150985886	283	150985728	13	7.875	8	0	1	2	FAM63A, PRUNE	-4874, 4755	upstream, in gene	1_PCOS_AR::1::298_chr1
1_PCOS_AR	1	151515108	151515618	510	151515328	9	5.125	16	0	2	3	CGN, TUFT1, MIR554	31466, 2547, -2944	downstream, in gene, upstream	1_PCOS_AR::1::299_chr1
1_PCOS_AR	1	151521237	151521697	460	151521440	14	8	15	0	0	2	TUFT1, MIR554	8659, 3168	in gene, downstream	1_PCOS_AR::1::300_chr1
1_PCOS_AR	1	151945276	151945865	589	151945632	11	6.38889	18	0	0	1	S100A10	21082	downstream	1_PCOS_AR::1::301_chr1
1_PCOS_AR	1	153722705	153723328	623	153723072	24	8.42105	19	0	0	1	INTS3	22505	in gene	1_PCOS_AR::1::302_chr1
1_PCOS_AR	1	154435447	154435858	411	154435712	12	5.15385	13	0	0	1	IL6R	58043	in gene	1_PCOS_AR::1::303_chr1
1_PCOS_AR	1	155435484	155435931	447	155435648	10	6	14	0	0	1	ASH1L	96676	in gene	1_PCOS_AR::1::304_chr1
1_PCOS_AR	1	156186127	156186758	631	156186432	153	82.3684	19	1	0	2	SLC25A44, PMF1	22702, 3648	downstream, in gene	1_PCOS_AR::1::305_chr1
1_PCOS_AR	1	156480503	156480976	473	156480704	87	34.2667	15	0	0	1	MEF2D	-10175	upstream	1_PCOS_AR::1::306_chr1
1_PCOS_AR	1	156586088	156586778	690	156586400	46	15.2381	21	0	1	1	HAPLN2	-2686	upstream	1_PCOS_AR::1::307_chr1
1_PCOS_AR	1	156718527	156719014	487	156718832	8	5.3125	16	0	0	2	MRPL24, HDGF	-7909, 3408	upstream, in gene	1_PCOS_AR::1::308_chr1
1_PCOS_AR	1	157935779	157936238	459	157936053	9	5.28571	14	0	0	0				1_PCOS_AR::1::309_chr1
1_PCOS_AR	1	161050123	161050673	550	161050368	12	5.88235	17	0	0	1	PVRL4	9017	in gene	1_PCOS_AR::1::310_chr1
1_PCOS_AR	1	161703262	161703704	442	161703552	10	5.14286	14	0	0	1	FCRLB	11095	downstream	1_PCOS_AR::1::311_chr1
1_PCOS_AR	1	161880091	161880634	543	161880410	8	5.70588	17	0	0	1	ATF6	144326	in gene	1_PCOS_AR::1::312_chr1
1_PCOS_AR	1	162131442	162132128	686	162131819	16	7.36364	22	0	0	1	NOS1AP	92238	in gene	1_PCOS_AR::1::313_chr1
1_PCOS_AR	1	162660215	162661061	846	162660480	10	5.40741	27	0	0	1	DDR2	58252	in gene	1_PCOS_AR::1::314_chr1
1_PCOS_AR	1	163005248	163005881	633	163005504	10	5.1	20	0	0	0				1_PCOS_AR::1::315_chr1
1_PCOS_AR	1	163811650	163812417	767	163812064	15	6.41667	24	0	0	0				1_PCOS_AR::1::316_chr1
1_PCOS_AR	1	163839793	163840274	481	163840064	11	5.78571	14	0	0	0				1_PCOS_AR::1::317_chr1
1_PCOS_AR	1	164717560	164718343	783	164717968	16	6.88	25	0	0	1	PBX1	189166	in gene	1_PCOS_AR::1::318_chr1
1_PCOS_AR	1	164750022	164750616	594	164750304	37	11.9444	18	0	1	2	PBX1, LOC100505795	221502, -6426	in gene, upstream	1_PCOS_AR::1::319_chr1
1_PCOS_AR	1	164792888	164793577	689	164793264	10	5.47619	21	0	0	1	PBX1	264462	in gene	1_PCOS_AR::1::320_chr1
1_PCOS_AR	1	165025848	165026611	763	165026208	20	6.08333	24	0	0	0				1_PCOS_AR::1::321_chr1
1_PCOS_AR	1	165037029	165037690	661	165037344	17	6.95	20	0	0	0				1_PCOS_AR::1::322_chr1
1_PCOS_AR	1	165040765	165041291	526	165041024	13	6.875	16	0	0	0				1_PCOS_AR::1::323_chr1
1_PCOS_AR	1	165564647	165565238	591	165564976	11	5.44444	18	0	0	0				1_PCOS_AR::1::324_chr1
1_PCOS_AR	1	167105377	167106103	726	167105632	130	40.6667	21	0	0	1	DUSP27	41545	downstream	1_PCOS_AR::1::325_chr1
1_PCOS_AR	1	167165227	167165859	632	167165552	13	6.1	20	0	0	0				1_PCOS_AR::1::326_chr1
1_PCOS_AR	1	167586640	167587114	474	167586816	14	6	15	0	0	0				1_PCOS_AR::1::327_chr1
1_PCOS_AR	1	167760899	167761494	595	167761216	11	5.72222	18	0	0	1	MPZL1	70029	downstream	1_PCOS_AR::1::328_chr1
1_PCOS_AR	1	167765961	167766712	751	167766336	24	8.43478	23	0	0	1	MPZL1	75149	downstream	1_PCOS_AR::1::329_chr1
1_PCOS_AR	1	168440244	168440767	523	168440608	15	6.625	16	0	0	0				1_PCOS_AR::1::330_chr1
1_PCOS_AR	1	168452710	168453230	520	168452928	18	8.1875	16	0	0	0				1_PCOS_AR::1::331_chr1
1_PCOS_AR	1	168590389	168591045	656	168590784	17	6.71429	21	0	0	0				1_PCOS_AR::1::332_chr1
1_PCOS_AR	1	169130359	169130943	584	169130560	18	7.55556	18	0	0	1	NME7	206626	in gene	1_PCOS_AR::1::333_chr1
1_PCOS_AR	1	169176971	169177400	429	169177216	12	5.69231	13	0	0	1	NME7	159970	in gene	1_PCOS_AR::1::334_chr1
1_PCOS_AR	1	169843296	169843999	703	169843632	11	5.86364	22	0	0	1	SCYL3	19444	in gene	1_PCOS_AR::1::335_chr1
1_PCOS_AR	1	171096449	171097208	759	171096816	19	7.30435	23	0	0	1	FMO3	36798	downstream	1_PCOS_AR::1::336_chr1
1_PCOS_AR	1	171110443	171111905	1462	171110784	23	7.23913	46	0	0	0				1_PCOS_AR::1::337_chr1
1_PCOS_AR	1	171188957	171189531	574	171189248	12	6.5	18	0	0	1	FMO2	34860	downstream	1_PCOS_AR::1::338_chr1
1_PCOS_AR	1	171974800	171975398	598	171975088	11	6.33333	18	0	0	1	DNM3	164467	in gene	1_PCOS_AR::1::339_chr1
1_PCOS_AR	1	172038566	172039281	715	172038848	31	9.95455	22	0	0	1	DNM3	228227	in gene	1_PCOS_AR::1::340_chr1
1_PCOS_AR	1	172171996	172172763	767	172172352	13	5.04167	24	0	0	1	DNM3	361731	in gene	1_PCOS_AR::1::341_chr1
1_PCOS_AR	1	172223896	172224381	485	172224160	20	8	15	0	0	1	DNM3	413539	in gene	1_PCOS_AR::1::342_chr1
1_PCOS_AR	1	172255770	172256382	612	172256096	12	7.15789	19	0	0	1	DNM3	445475	in gene	1_PCOS_AR::1::343_chr1
1_PCOS_AR	1	172325657	172326179	522	172325984	27	10.1176	17	0	0	1	DNM3	515363	in gene	1_PCOS_AR::1::344_chr1
1_PCOS_AR	1	172530400	172530870	470	172530688	8	4.6	15	0	0	1	C1orf9	28428	in gene	1_PCOS_AR::1::345_chr1
1_PCOS_AR	1	172715237	172716078	841	172715616	76	18.0769	26	0	0	0				1_PCOS_AR::1::346_chr1
1_PCOS_AR	1	172897586	172898681	1095	172898336	19	6.52941	34	0	0	0				1_PCOS_AR::1::347_chr1
1_PCOS_AR	1	172902897	172903592	695	172903168	22	8.5	22	0	0	0				1_PCOS_AR::1::348_chr1
1_PCOS_AR	1	172909445	172910172	727	172909792	15	5.86364	22	0	0	0				1_PCOS_AR::1::349_chr1
1_PCOS_AR	1	172924409	172925022	613	172924688	18	7.36842	19	0	0	0				1_PCOS_AR::1::350_chr1
1_PCOS_AR	1	172934082	172934735	653	172934368	11	5.25	20	0	0	0				1_PCOS_AR::1::351_chr1
1_PCOS_AR	1	172962784	172963476	692	172963040	11	5.31818	22	0	0	0				1_PCOS_AR::1::352_chr1
1_PCOS_AR	1	173144339	173145149	810	173144736	26	8	25	0	0	1	TNFSF4	31735	downstream	1_PCOS_AR::1::353_chr1
1_PCOS_AR	1	173238541	173239033	492	173238704	8	5.13333	15	0	0	1	LOC100506023	207590	in gene	1_PCOS_AR::1::354_chr1
1_PCOS_AR	1	176535534	176535906	372	176535680	10	5.41667	12	0	0	1	PAPPA2	103373	in gene	1_PCOS_AR::1::355_chr1
1_PCOS_AR	1	177178404	177179066	662	177178709	12	6.25	20	0	0	1	FAM5B	38076	in gene	1_PCOS_AR::1::356_chr1
1_PCOS_AR	1	177895968	177896466	498	177896272	11	7	15	0	0	1	SEC16B	42778	downstream	1_PCOS_AR::1::357_chr1
1_PCOS_AR	1	178207768	178208234	466	178208080	8	5.2	15	0	0	1	RASAL2	145216	in gene	1_PCOS_AR::1::358_chr1
1_PCOS_AR	1	178269015	178269640	625	178269312	15	5.5	20	0	0	1	RASAL2	206448	in gene	1_PCOS_AR::1::359_chr1
1_PCOS_AR	1	178900937	178901295	358	178901120	15	7.63636	11	0	0	0				1_PCOS_AR::1::360_chr1
1_PCOS_AR	1	178901402	178901951	549	178901536	32	11.2941	17	0	0	0				1_PCOS_AR::1::361_chr1
1_PCOS_AR	1	179135758	179136258	500	179136064	10	4.66667	15	0	0	1	ABL2	62755	in gene	1_PCOS_AR::1::362_chr1
1_PCOS_AR	1	179939124	179939586	462	179939264	20	8.57143	14	0	0	1	CEP350	15356	in gene	1_PCOS_AR::1::363_chr1
1_PCOS_AR	1	180190624	180191073	449	180190752	11	5	14	0	0	1	LHX4	-8690	upstream	1_PCOS_AR::1::364_chr1
1_PCOS_AR	1	180979930	180980483	553	180980096	16	6.88889	18	0	0	1	STX6	11950	in gene	1_PCOS_AR::1::365_chr1
1_PCOS_AR	1	181065417	181065968	551	181065760	23	9.5	16	0	0	1	IER5	8122	downstream	1_PCOS_AR::1::366_chr1
1_PCOS_AR	1	181081514	181081985	471	181081760	18	9	15	0	0	0				1_PCOS_AR::1::367_chr1
1_PCOS_AR	1	181122010	181122590	580	181122208	14	5.5	18	0	0	0				1_PCOS_AR::1::368_chr1
1_PCOS_AR	1	182113040	182113835	795	182113376	20	7.8	25	0	0	0				1_PCOS_AR::1::369_chr1
1_PCOS_AR	1	182142947	182143521	574	182143232	16	5.82353	17	0	0	1	LOC100130996	9023	downstream	1_PCOS_AR::1::370_chr1
1_PCOS_AR	1	182259066	182259709	643	182259488	29	11.7	20	0	0	0				1_PCOS_AR::1::371_chr1
1_PCOS_AR	1	183811526	183812064	538	183811744	21	8.6875	16	0	0	1	RGL1	206536	in gene	1_PCOS_AR::1::372_chr1
1_PCOS_AR	1	183828905	183829405	500	183829184	12	6.06667	15	0	0	1	RGL1	223976	in gene	1_PCOS_AR::1::373_chr1
1_PCOS_AR	1	183856817	183857518	701	183857408	11	6.40909	22	0	0	1	RGL1	252200	in gene	1_PCOS_AR::1::374_chr1
1_PCOS_AR	1	183885001	183885771	770	183885408	29	9.26087	23	0	0	1	RGL1	280200	in gene	1_PCOS_AR::1::375_chr1
1_PCOS_AR	1	184253012	184253764	752	184253472	11	5.875	24	0	0	0				1_PCOS_AR::1::376_chr1
1_PCOS_AR	1	184591218	184591903	685	184591616	22	8.19048	21	0	0	1	C1orf21	235466	in gene	1_PCOS_AR::1::377_chr1
1_PCOS_AR	1	184771970	184772694	724	184772320	15	6.45455	22	0	0	1	FAM129A	171362	in gene	1_PCOS_AR::1::378_chr1
1_PCOS_AR	1	184883077	184883817	740	184883424	18	5.56522	23	0	0	1	FAM129A	60258	in gene	1_PCOS_AR::1::379_chr1
1_PCOS_AR	1	185929471	185929904	433	185929664	10	4.64286	14	0	0	1	HMCN1	225981	in gene	1_PCOS_AR::1::380_chr1
1_PCOS_AR	1	185983448	185984248	800	185984064	12	5.8	25	0	0	1	HMCN1	280381	in gene	1_PCOS_AR::1::381_chr1
1_PCOS_AR	1	188059589	188059953	364	188059712	15	7.8	10	0	0	0				1_PCOS_AR::1::382_chr1
1_PCOS_AR	1	192118496	192118879	383	192118640	11	5.83333	12	0	0	1	RGS18	-8952	upstream	1_PCOS_AR::1::383_chr1
1_PCOS_AR	1	192500062	192500667	605	192500368	12	4.68421	19	0	0	0				1_PCOS_AR::1::384_chr1
1_PCOS_AR	1	192671186	192671909	723	192671552	20	7.43478	23	0	0	0				1_PCOS_AR::1::385_chr1
1_PCOS_AR	1	192732822	192733522	700	192733216	13	6	22	0	0	0				1_PCOS_AR::1::386_chr1
1_PCOS_AR	1	192804060	192804632	572	192804352	12	5.44444	18	0	0	0				1_PCOS_AR::1::387_chr1
1_PCOS_AR	1	192813470	192814061	591	192813696	33	10.7778	18	0	0	0				1_PCOS_AR::1::388_chr1
1_PCOS_AR	1	192876641	192877153	512	192876880	13	7.13333	15	0	0	0				1_PCOS_AR::1::389_chr1
1_PCOS_AR	1	193310460	193310941	481	193310624	20	7.6	15	0	0	0				1_PCOS_AR::1::390_chr1
1_PCOS_AR	1	193375869	193376469	600	193376096	20	9.31579	19	0	0	0				1_PCOS_AR::1::391_chr1
1_PCOS_AR	1	193377840	193378458	618	193378144	12	6.36842	19	0	0	0				1_PCOS_AR::1::392_chr1
1_PCOS_AR	1	193561391	193561888	497	193561632	12	5.66667	15	0	0	0				1_PCOS_AR::1::393_chr1
1_PCOS_AR	1	196369765	196370497	732	196370048	16	6.77273	22	0	0	1	KCNT2	207451	in gene	1_PCOS_AR::1::394_chr1
1_PCOS_AR	1	197924649	197925125	476	197924880	21	9.2	15	0	0	0				1_PCOS_AR::1::395_chr1
1_PCOS_AR	1	198461925	198462549	624	198462208	19	7.68421	19	0	0	0				1_PCOS_AR::1::396_chr1
1_PCOS_AR	1	198638154	198638839	685	198638432	21	8.71429	21	0	0	1	PTPRC	30295	in gene	1_PCOS_AR::1::397_chr1
1_PCOS_AR	1	198745433	198746258	825	198745952	127	32.52	25	0	0	0				1_PCOS_AR::1::398_chr1
1_PCOS_AR	1	198763502	198764165	663	198763808	23	8.04762	21	0	0	0				1_PCOS_AR::1::399_chr1
1_PCOS_AR	1	198904428	198905028	600	198904704	9	5.57895	19	0	0	0				1_PCOS_AR::1::400_chr1
1_PCOS_AR	1	199304549	199305139	590	199304800	20	9	17	0	0	0				1_PCOS_AR::1::401_chr1
1_PCOS_AR	1	199674483	199674904	421	199674688	9	4.61538	13	0	0	0				1_PCOS_AR::1::402_chr1
1_PCOS_AR	1	200119701	200120172	471	200119920	19	9.28571	14	0	0	1	NR5A2	123150	in gene	1_PCOS_AR::1::403_chr1
1_PCOS_AR	1	200321349	200321871	522	200321568	9	4.375	16	0	0	1	LOC100506512	21689	in gene	1_PCOS_AR::1::404_chr1
1_PCOS_AR	1	200348449	200349146	697	200348768	11	5.61905	21	0	1	1	LOC100506512	-5511	upstream	1_PCOS_AR::1::405_chr1
1_PCOS_AR	1	201594217	201594838	621	201594496	12	6.36842	19	0	0	0				1_PCOS_AR::1::406_chr1
1_PCOS_AR	1	201729550	201730161	611	201729792	15	8.05556	18	0	0	1	NAV1	112342	in gene	1_PCOS_AR::1::407_chr1
1_PCOS_AR	1	201818783	201819311	528	201819008	8	5.11765	17	0	0	1	IPO9	20720	in gene	1_PCOS_AR::1::408_chr1
1_PCOS_AR	1	201854398	201854910	512	201854592	11	4.6875	16	0	1	2	IPO9, SHISA4	56304, -3205	downstream, upstream	1_PCOS_AR::1::409_chr1
1_PCOS_AR	1	203527365	203527933	568	203527648	14	6.47059	17	0	0	0				1_PCOS_AR::1::410_chr1
1_PCOS_AR	1	203955829	203956470	641	203956144	13	5.2	20	0	0	0				1_PCOS_AR::1::411_chr1
1_PCOS_AR	1	204057912	204058679	767	204058272	34	10.8333	24	0	0	1	SOX13	16026	in gene	1_PCOS_AR::1::412_chr1
1_PCOS_AR	1	204265363	204265839	476	204265552	11	6.93333	15	0	0	1	PLEKHA6	63492	in gene	1_PCOS_AR::1::413_chr1
1_PCOS_AR	1	204288679	204288983	304	204288800	38	21.6667	9	0	0	1	PLEKHA6	40244	in gene	1_PCOS_AR::1::414_chr1
1_PCOS_AR	1	204386631	204387255	624	204386960	12	7.57895	19	0	1	2	PPP1R15B, PIK3C2B	-6016, 72514	upstream, downstream	1_PCOS_AR::1::415_chr1
1_PCOS_AR	1	205180443	205181174	731	205180832	13	5.26087	23	1	1	1	DSTYK	-105	upstream	1_PCOS_AR::1::416_chr1
1_PCOS_AR	1	205254853	205255414	561	205255088	13	6.75	16	0	0	0				1_PCOS_AR::1::417_chr1
1_PCOS_AR	1	206785528	206786216	688	206785856	14	6.54545	22	1	1	1	LGTN	48	in gene	1_PCOS_AR::1::418_chr1
1_PCOS_AR	1	206848073	206848782	709	206848352	10	5.45455	22	0	0	1	MAPKAPK2	-9937	upstream	1_PCOS_AR::1::419_chr1
1_PCOS_AR	1	207023763	207024153	390	207023904	13	6.16667	12	0	0	1	IL19	51689	downstream	1_PCOS_AR::1::420_chr1
1_PCOS_AR	1	207024740	207025456	716	207024992	11	6	22	0	0	1	IL19	52777	downstream	1_PCOS_AR::1::421_chr1
1_PCOS_AR	1	207065739	207066374	635	207066144	25	8.89474	19	0	1	1	IL24	-4644	upstream	1_PCOS_AR::1::422_chr1
1_PCOS_AR	1	207482866	207483608	742	207483280	17	7.78261	23	0	0	1	LOC100129101	12194	in gene	1_PCOS_AR::1::423_chr1
1_PCOS_AR	1	208334483	208335117	634	208334816	14	6.25	20	0	0	1	PLXNA2	82849	in gene	1_PCOS_AR::1::424_chr1
1_PCOS_AR	1	209880492	209880991	499	209880800	14	6.46667	15	0	0	1	HSD11B1	21250	in gene	1_PCOS_AR::1::425_chr1
1_PCOS_AR	1	209893467	209894245	778	209893920	32	10.36	25	0	0	1	HSD11B1	34370	in gene	1_PCOS_AR::1::426_chr1
1_PCOS_AR	1	210412588	210413222	634	210412816	13	6	20	0	1	2	C1orf133, SERTAD4	-5350, 6621	upstream, in gene	1_PCOS_AR::1::427_chr1
1_PCOS_AR	1	210566953	210567582	629	210567200	20	7.78947	19	0	0	1	HHAT	65604	in gene	1_PCOS_AR::1::428_chr1
1_PCOS_AR	1	210612076	210612979	903	210612656	18	8.89286	28	0	0	1	HHAT	111060	in gene	1_PCOS_AR::1::429_chr1
1_PCOS_AR	1	211210219	211210821	602	211210576	20	7.89474	19	0	0	1	KCNH1	96881	in gene	1_PCOS_AR::1::430_chr1
1_PCOS_AR	1	211242077	211242756	679	211242400	20	6.68182	22	0	0	1	KCNH1	65057	in gene	1_PCOS_AR::1::431_chr1
1_PCOS_AR	1	211299788	211300601	813	211300176	18	6.72	25	0	0	1	KCNH1	7281	in gene	1_PCOS_AR::1::432_chr1
1_PCOS_AR	1	211765511	211765989	478	211765728	8	4.33333	15	0	0	0				1_PCOS_AR::1::433_chr1
1_PCOS_AR	1	212402891	212403407	516	212403200	30	11.6667	15	0	0	0				1_PCOS_AR::1::434_chr1
1_PCOS_AR	1	212808387	212808983	596	212808736	9	5.11111	18	0	0	1	FAM71A	10947	downstream	1_PCOS_AR::1::435_chr1
1_PCOS_AR	1	213374622	213375272	650	213374976	16	5.88889	18	0	0	1	RPS6KC1	150388	in gene	1_PCOS_AR::1::436_chr1
1_PCOS_AR	1	214722059	214722684	625	214722464	24	9.31579	19	0	1	1	PTPN14	2560	in gene	1_PCOS_AR::1::437_chr1
1_PCOS_AR	1	214731114	214731930	816	214731584	10	5.64	25	0	1	1	PTPN14	-6560	upstream	1_PCOS_AR::1::438_chr1
1_PCOS_AR	1	215130427	215131659	1232	215130816	16	6.12821	39	0	0	0				1_PCOS_AR::1::439_chr1
1_PCOS_AR	1	215141086	215141802	716	215141344	31	9.6087	23	0	0	0				1_PCOS_AR::1::440_chr1
1_PCOS_AR	1	215418731	215419192	461	215418976	20	8.14286	14	0	0	1	KCNK2	240091	downstream	1_PCOS_AR::1::441_chr1
1_PCOS_AR	1	215648857	215649945	1088	215649248	33	9.14706	34	0	0	0				1_PCOS_AR::1::442_chr1
1_PCOS_AR	1	215663414	215663815	401	215663552	15	6.69231	13	0	0	0				1_PCOS_AR::1::443_chr1
1_PCOS_AR	1	216009345	216009739	394	216009536	9	6.27273	11	0	0	1	USH2A	587202	in gene	1_PCOS_AR::1::444_chr1
1_PCOS_AR	1	216218520	216219116	596	216218944	14	6.52632	19	0	0	1	USH2A	377794	in gene	1_PCOS_AR::1::445_chr1
1_PCOS_AR	1	216503516	216504192	676	216503808	19	6.45455	22	0	0	1	USH2A	92930	in gene	1_PCOS_AR::1::446_chr1
1_PCOS_AR	1	217121829	217122262	433	217122080	9	5.38462	13	0	0	1	ESRRG	189017	in gene	1_PCOS_AR::1::447_chr1
1_PCOS_AR	1	217698361	217698993	632	217698656	12	5.89474	19	0	0	1	GPATCH2	105753	in gene	1_PCOS_AR::1::448_chr1
1_PCOS_AR	1	217699213	217699800	587	217699584	14	6.61111	18	0	0	1	GPATCH2	104825	in gene	1_PCOS_AR::1::449_chr1
1_PCOS_AR	1	217735677	217736370	693	217736048	16	5.59091	22	0	0	1	GPATCH2	68361	in gene	1_PCOS_AR::1::450_chr1
1_PCOS_AR	1	218669801	218670282	481	218670112	12	5.66667	15	0	0	0				1_PCOS_AR::1::451_chr1
1_PCOS_AR	1	218672429	218673077	648	218672816	10	5.1	20	0	0	0				1_PCOS_AR::1::452_chr1
1_PCOS_AR	1	218834024	218834507	483	218834224	13	6	15	0	0	0				1_PCOS_AR::1::453_chr1
1_PCOS_AR	1	218879262	218880432	1170	218880096	23	11.7297	37	0	0	0				1_PCOS_AR::1::454_chr1
1_PCOS_AR	1	219023706	219024150	444	219023840	12	5.76923	13	0	0	0				1_PCOS_AR::1::455_chr1
1_PCOS_AR	1	219486131	219486741	610	219486448	12	4.68421	19	0	0	0				1_PCOS_AR::1::456_chr1
1_PCOS_AR	1	220357917	220358354	437	220358048	8	5	14	0	0	1	RAB3GAP2	87795	in gene	1_PCOS_AR::1::457_chr1
1_PCOS_AR	1	220992096	220992802	706	220992320	11	6.47826	23	0	0	1	MOSC1	32281	downstream	1_PCOS_AR::1::458_chr1
1_PCOS_AR	1	221130205	221131000	795	221130336	37	12.96	25	0	0	0				1_PCOS_AR::1::459_chr1
1_PCOS_AR	1	221135172	221136027	855	221135520	15	6.5	26	0	0	0				1_PCOS_AR::1::460_chr1
1_PCOS_AR	1	221165317	221166035	718	221165504	13	7.09524	21	0	0	0				1_PCOS_AR::1::461_chr1
1_PCOS_AR	1	221267301	221267997	696	221267632	18	6.19048	21	0	0	0				1_PCOS_AR::1::462_chr1
1_PCOS_AR	1	221441595	221442054	459	221441824	9	5.26667	15	0	0	0				1_PCOS_AR::1::463_chr1
1_PCOS_AR	1	221604231	221604740	509	221604416	12	5.4375	16	0	0	0				1_PCOS_AR::1::464_chr1
1_PCOS_AR	1	222164359	222165012	653	222164672	40	12.7	20	0	0	0				1_PCOS_AR::1::465_chr1
1_PCOS_AR	1	223093744	223094048	304	223093872	14	7.9	10	0	0	1	DISP1	-7911	upstream	1_PCOS_AR::1::466_chr1
1_PCOS_AR	1	223147681	223148468	787	223148064	13	6.125	24	0	0	1	DISP1	46281	in gene	1_PCOS_AR::1::467_chr1
1_PCOS_AR	1	223888334	223889015	681	223888672	11	6.90476	21	0	1	1	CAPN2	-623	upstream	1_PCOS_AR::1::468_chr1
1_PCOS_AR	1	223894819	223895434	615	223895072	14	6.88889	18	0	0	1	CAPN2	5777	in gene	1_PCOS_AR::1::469_chr1
1_PCOS_AR	1	225055187	225055842	655	225055504	12	3.85714	21	0	0	0				1_PCOS_AR::1::470_chr1
1_PCOS_AR	1	225066988	225067535	547	225067312	8	5.05882	17	0	0	0				1_PCOS_AR::1::471_chr1
1_PCOS_AR	1	225923074	225923741	667	225923344	10	4.55	20	0	0	0				1_PCOS_AR::1::472_chr1
1_PCOS_AR	1	225942794	225943623	829	225943104	14	8.2	25	0	0	0				1_PCOS_AR::1::473_chr1
1_PCOS_AR	1	226895965	226896781	816	226896384	19	6.96154	26	0	0	1	ITPKB	30492	in gene	1_PCOS_AR::1::474_chr1
1_PCOS_AR	1	226966349	226966913	564	226966576	10	5.05556	18	0	0	0				1_PCOS_AR::1::475_chr1
1_PCOS_AR	1	227322222	227322941	719	227322528	12	4.72727	22	0	0	1	CDC42BPA	183298	in gene	1_PCOS_AR::1::476_chr1
1_PCOS_AR	1	227503729	227504244	515	227504048	9	5.3125	16	0	1	1	CDC42BPA	1778	in gene	1_PCOS_AR::1::477_chr1
1_PCOS_AR	1	227531780	227532450	670	227532128	16	5.65	20	0	0	0				1_PCOS_AR::1::478_chr1
1_PCOS_AR	1	228996836	228997478	642	228997088	13	4.85	20	0	0	0				1_PCOS_AR::1::479_chr1
1_PCOS_AR	1	229038699	229039314	615	229039008	16	6.36842	19	0	0	0				1_PCOS_AR::1::480_chr1
1_PCOS_AR	1	229099694	229100474	780	229100000	40	13.3333	24	0	0	0				1_PCOS_AR::1::481_chr1
1_PCOS_AR	1	229230458	229231157	699	229230752	12	5.42857	21	0	0	0				1_PCOS_AR::1::482_chr1
1_PCOS_AR	1	230240274	230240999	725	230240592	13	5.13043	23	0	0	1	GALNT2	37636	in gene	1_PCOS_AR::1::483_chr1
1_PCOS_AR	1	230645373	230645915	542	230645696	9	4.94118	17	0	0	0				1_PCOS_AR::1::484_chr1
1_PCOS_AR	1	230997480	230998239	759	230997856	16	6.26087	23	0	0	1	C1orf198	7479	in gene	1_PCOS_AR::1::485_chr1
1_PCOS_AR	1	231647807	231648538	731	231648192	16	7.17391	23	0	0	0				1_PCOS_AR::1::486_chr1
1_PCOS_AR	1	231763799	231764377	578	231764192	13	5.5	18	0	1	2	TSNAX-DISC1, DISC1	99793, 1631	in gene, in gene	1_PCOS_AR::1::487_chr1
1_PCOS_AR	1	231820174	231820738	564	231820320	31	10.2353	17	0	0	2	TSNAX-DISC1, DISC1	155921, 57759	in gene, in gene	1_PCOS_AR::1::488_chr1
1_PCOS_AR	1	232278225	232278621	396	232278368	9	4.91667	12	0	0	0				1_PCOS_AR::1::489_chr1
1_PCOS_AR	1	233804578	233804957	379	233804768	11	6.63636	11	0	0	1	KCNK1	55018	in gene	1_PCOS_AR::1::490_chr1
1_PCOS_AR	1	233809500	233810249	749	233809792	13	5.79167	24	0	0	1	KCNK1	60042	downstream	1_PCOS_AR::1::491_chr1
1_PCOS_AR	1	234700407	234701005	598	234700640	12	6.05263	19	0	0	0				1_PCOS_AR::1::492_chr1
1_PCOS_AR	1	234859389	234860298	909	234859808	16	7.17241	29	0	1	1	LOC100506810	19	in gene	1_PCOS_AR::1::493_chr1
1_PCOS_AR	1	235061549	235062127	578	235061856	15	7.22222	18	0	0	0				1_PCOS_AR::1::494_chr1
1_PCOS_AR	1	235114341	235115188	847	235114688	11	5.76	25	0	0	0				1_PCOS_AR::1::495_chr1
1_PCOS_AR	1	235132791	235133407	616	235133120	18	8.10526	19	0	0	0				1_PCOS_AR::1::496_chr1
1_PCOS_AR	1	235572354	235572661	307	235572512	16	9.33333	9	0	0	1	TBCE	41784	in gene	1_PCOS_AR::1::497_chr1
1_PCOS_AR	1	236072257	236072810	553	236072544	11	6.41176	17	0	0	0				1_PCOS_AR::1::498_chr1
1_PCOS_AR	1	236173015	236173824	809	236173312	17	7.23077	26	0	0	1	NID1	55169	in gene	1_PCOS_AR::1::499_chr1
1_PCOS_AR	1	236179181	236180051	870	236179552	55	15.2963	27	0	0	1	NID1	48929	in gene	1_PCOS_AR::1::500_chr1
1_PCOS_AR	1	236253918	236254439	521	236254192	9	4.625	16	0	0	0				1_PCOS_AR::1::501_chr1
1_PCOS_AR	1	237841276	237841750	474	237841536	24	9.93333	15	0	0	1	RYR2	635834	in gene	1_PCOS_AR::1::502_chr1
1_PCOS_AR	1	240514212	240514782	570	240514416	13	6.58824	17	0	0	1	FMN2	259231	in gene	1_PCOS_AR::1::503_chr1
1_PCOS_AR	1	240562634	240563237	603	240562928	14	5.89474	19	0	0	1	FMN2	307743	in gene	1_PCOS_AR::1::504_chr1
1_PCOS_AR	1	240718580	240719294	714	240718912	17	6.68182	22	0	0	1	GREM2	56550	in gene	1_PCOS_AR::1::505_chr1
1_PCOS_AR	1	240928858	240929476	618	240929184	14	6	20	0	0	1	RGS7	591294	downstream	1_PCOS_AR::1::506_chr1
1_PCOS_AR	1	241585384	241586094	710	241585696	23	7.57143	21	0	0	0				1_PCOS_AR::1::507_chr1
1_PCOS_AR	1	241645943	241646393	450	241646240	10	5.35714	14	0	0	0				1_PCOS_AR::1::508_chr1
1_PCOS_AR	1	241754448	241755026	578	241754848	11	6.27778	18	0	0	2	KMO, OPN3	59168, 48853	in gene, downstream	1_PCOS_AR::1::509_chr1
1_PCOS_AR	1	241879283	241879596	313	241879424	22	12.6667	9	0	0	1	WDR64	63844	in gene	1_PCOS_AR::1::510_chr1
1_PCOS_AR	1	243954743	243955343	600	243955088	19	7.29412	17	0	0	1	AKT3	51465	in gene	1_PCOS_AR::1::511_chr1
1_PCOS_AR	1	244955528	244955856	328	244955664	27	15.3	10	0	0	0				1_PCOS_AR::1::512_chr1
1_PCOS_AR	1	245572687	245573151	464	245572896	12	6.07143	14	0	0	1	KIF26B	254609	in gene	1_PCOS_AR::1::513_chr1
1_PCOS_AR	1	245934733	245935810	1077	245935200	21	9.85294	34	0	0	1	SMYD3	735444	in gene	1_PCOS_AR::1::514_chr1
1_PCOS_AR	1	245964310	245965047	737	245964624	16	6.30435	23	0	0	1	SMYD3	706020	in gene	1_PCOS_AR::1::515_chr1
1_PCOS_AR	1	246132434	246133416	982	246132864	23	8.93548	31	0	0	1	SMYD3	537780	in gene	1_PCOS_AR::1::516_chr1
1_PCOS_AR	1	246168209	246168880	671	246168544	13	6.45	20	0	0	1	SMYD3	502100	in gene	1_PCOS_AR::1::517_chr1
1_PCOS_AR	1	246215515	246215830	315	246215680	17	8.9	10	0	0	1	SMYD3	454964	in gene	1_PCOS_AR::1::518_chr1
1_PCOS_AR	1	246755773	246756387	614	246756160	12	5.26316	19	0	0	1	CNST	26521	in gene	1_PCOS_AR::1::519_chr1
1_PCOS_AR	1	247110500	247110948	448	247110752	21	9.21429	14	0	0	0				1_PCOS_AR::1::520_chr1
1_PCOS_AR	10	228289	228859	570	228544	23	11.4118	17	0	0	1	ZMYND11	48120	in gene	1_PCOS_AR::1::521_chr10
1_PCOS_AR	10	500788	501262	474	501008	23	10.9333	15	0	0	1	DIP2C	234600	in gene	1_PCOS_AR::1::522_chr10
1_PCOS_AR	10	780125	780744	619	780448	16	6.35	20	0	0	0				1_PCOS_AR::1::523_chr10
1_PCOS_AR	10	3087698	3088437	739	3088128	9	6.08696	23	0	0	0				1_PCOS_AR::1::524_chr10
1_PCOS_AR	10	3259601	3259953	352	3259776	9	5.36364	11	0	0	0				1_PCOS_AR::1::525_chr10
1_PCOS_AR	10	3269096	3269999	903	3269312	15	6.64286	28	0	0	0				1_PCOS_AR::1::526_chr10
1_PCOS_AR	10	3334737	3335472	735	3334976	22	9.27273	22	0	0	0				1_PCOS_AR::1::527_chr10
1_PCOS_AR	10	3510149	3510844	695	3510496	12	4.71429	21	0	0	0				1_PCOS_AR::1::528_chr10
1_PCOS_AR	10	3847415	3848532	1117	3848128	13	5.94286	35	0	0	0				1_PCOS_AR::1::529_chr10
1_PCOS_AR	10	3852341	3852918	577	3852528	20	9.38889	18	0	0	0				1_PCOS_AR::1::530_chr10
1_PCOS_AR	10	3894320	3895009	689	3894592	13	6.66667	21	0	0	0				1_PCOS_AR::1::531_chr10
1_PCOS_AR	10	4100883	4101548	665	4101120	22	7.95238	21	0	0	0				1_PCOS_AR::1::532_chr10
1_PCOS_AR	10	4141417	4141943	526	4141664	9	5	15	0	0	0				1_PCOS_AR::1::533_chr10
1_PCOS_AR	10	4283859	4284559	700	4284256	10	4.72727	22	0	0	0				1_PCOS_AR::1::534_chr10
1_PCOS_AR	10	4302681	4303223	542	4302880	23	8.52941	17	0	0	0				1_PCOS_AR::1::535_chr10
1_PCOS_AR	10	4325828	4326676	848	4326176	42	13.5	26	0	0	0				1_PCOS_AR::1::536_chr10
1_PCOS_AR	10	4414599	4415316	717	4414976	17	6.13636	22	0	0	0				1_PCOS_AR::1::537_chr10
1_PCOS_AR	10	4705007	4705733	726	4705344	13	6.69565	23	0	0	2	LOC100216001, LOC338588	14918, 6996	in gene, downstream	1_PCOS_AR::1::538_chr10
1_PCOS_AR	10	4720069	4720767	698	4720400	21	7.61905	21	0	1	1	LOC100216001	-138	upstream	1_PCOS_AR::1::539_chr10
1_PCOS_AR	10	4726758	4727435	677	4727056	9	4.85714	21	0	1	1	LOC100216001	-6794	upstream	1_PCOS_AR::1::540_chr10
1_PCOS_AR	10	5491822	5492401	579	5492032	19	6.66667	18	0	0	1	NET1	37514	in gene	1_PCOS_AR::1::541_chr10
1_PCOS_AR	10	5580614	5581208	594	5580992	10	5.77778	18	0	0	0				1_PCOS_AR::1::542_chr10
1_PCOS_AR	10	5596400	5596944	544	5596576	12	5.52941	17	0	0	0				1_PCOS_AR::1::543_chr10
1_PCOS_AR	10	6407280	6407888	608	6407632	12	6.31579	19	0	0	0				1_PCOS_AR::1::544_chr10
1_PCOS_AR	10	6790878	6791434	556	6791072	16	6.41176	17	0	0	0				1_PCOS_AR::1::545_chr10
1_PCOS_AR	10	6807875	6808420	545	6808256	10	5.58824	17	0	0	0				1_PCOS_AR::1::546_chr10
1_PCOS_AR	10	6820916	6821361	445	6821216	23	9.15385	13	0	1	1	LOC100507127	-344	upstream	1_PCOS_AR::1::547_chr10
1_PCOS_AR	10	7652572	7653089	517	7652885	9	5.05882	17	0	0	1	ITIH5	56076	in gene	1_PCOS_AR::1::548_chr10
1_PCOS_AR	10	10866321	10867072	751	10866688	21	6	24	0	0	0				1_PCOS_AR::1::549_chr10
1_PCOS_AR	10	10933298	10933877	579	10933600	14	5.22222	18	0	0	0				1_PCOS_AR::1::550_chr10
1_PCOS_AR	10	11789036	11789735	699	11789312	13	4.95455	22	0	0	1	ECHDC3	4956	in gene	1_PCOS_AR::1::551_chr10
1_PCOS_AR	10	12490519	12491347	828	12491072	12	6.61538	26	0	0	1	CAMK1D	99489	in gene	1_PCOS_AR::1::552_chr10
1_PCOS_AR	10	13757965	13758646	681	13758336	16	7.57143	21	0	0	1	FRMD4A	614530	in gene	1_PCOS_AR::1::553_chr10
1_PCOS_AR	10	13788284	13788948	664	13788640	15	5.90476	21	0	0	1	FRMD4A	584226	in gene	1_PCOS_AR::1::554_chr10
1_PCOS_AR	10	13991765	13992374	609	13992064	13	6.26316	19	0	0	1	FRMD4A	380802	in gene	1_PCOS_AR::1::555_chr10
1_PCOS_AR	10	14098882	14099454	572	14099104	9	5.76471	17	0	0	1	FRMD4A	273762	in gene	1_PCOS_AR::1::556_chr10
1_PCOS_AR	10	14116253	14116949	696	14116544	18	6.45455	22	0	0	1	FRMD4A	256322	in gene	1_PCOS_AR::1::557_chr10
1_PCOS_AR	10	14562312	14562698	386	14562528	19	9.5	12	0	0	2	FAM107B, LOC100507309	254368, 6319	in gene, downstream	1_PCOS_AR::1::558_chr10
1_PCOS_AR	10	15539602	15540262	660	15540000	10	5.09524	21	0	0	0				1_PCOS_AR::1::559_chr10
1_PCOS_AR	10	15831767	15832290	523	15832128	10	5.58824	17	0	0	1	FAM188A	70391	in gene	1_PCOS_AR::1::560_chr10
1_PCOS_AR	10	16898423	16898937	514	16898720	28	11.9375	16	0	0	1	CUBN	273096	in gene	1_PCOS_AR::1::561_chr10
1_PCOS_AR	10	17044939	17045743	804	17045344	24	7.79167	24	0	0	1	CUBN	126472	in gene	1_PCOS_AR::1::562_chr10
1_PCOS_AR	10	18448381	18448865	484	18448512	9	5.625	16	0	0	1	CACNB2	18906	in gene	1_PCOS_AR::1::563_chr10
1_PCOS_AR	10	18679600	18680044	444	18679872	9	5.38462	13	0	0	1	CACNB2	250266	in gene	1_PCOS_AR::1::564_chr10
1_PCOS_AR	10	19850530	19851000	470	19850848	15	6.35714	14	0	0	1	C10orf112	458304	in gene	1_PCOS_AR::1::565_chr10
1_PCOS_AR	10	19927164	19927969	805	19927552	24	8.19231	26	0	0	1	C10orf112	535008	in gene	1_PCOS_AR::1::566_chr10
1_PCOS_AR	10	20210161	20210665	504	20210448	13	5.875	16	0	0	1	PLXDC2	105076	in gene	1_PCOS_AR::1::567_chr10
1_PCOS_AR	10	20394643	20395398	755	20395008	13	5.875	24	0	0	1	PLXDC2	289636	in gene	1_PCOS_AR::1::568_chr10
1_PCOS_AR	10	20887600	20888005	405	20887840	9	4.91667	12	0	0	0				1_PCOS_AR::1::569_chr10
1_PCOS_AR	10	21687419	21688103	684	21687712	10	4.95455	22	0	0	0				1_PCOS_AR::1::570_chr10
1_PCOS_AR	10	22013375	22014048	673	22013680	13	6.38095	21	0	0	1	MLLT10	190578	in gene	1_PCOS_AR::1::571_chr10
1_PCOS_AR	10	22274318	22274920	602	22274592	22	7.31579	19	0	0	1	DNAJC1	18058	in gene	1_PCOS_AR::1::572_chr10
1_PCOS_AR	10	22841811	22842403	592	22841968	20	7.84211	19	0	1	2	PIP4K2A, LOC100507509	161535, 2170	in gene, downstream	1_PCOS_AR::1::573_chr10
1_PCOS_AR	10	24552237	24552588	351	24552416	20	9.90909	11	0	0	2	KIAA1217, PRINS	568741, 16365	in gene, downstream	1_PCOS_AR::1::574_chr10
1_PCOS_AR	10	24638923	24639655	732	24639200	12	5.69565	23	0	0	1	KIAA1217	655525	in gene	1_PCOS_AR::1::575_chr10
1_PCOS_AR	10	24674660	24675257	597	24674912	9	4.55556	18	0	0	1	KIAA1217	691237	in gene	1_PCOS_AR::1::576_chr10
1_PCOS_AR	10	24974788	24975259	471	24975104	11	5.64286	14	0	0	1	ARHGAP21	37493	in gene	1_PCOS_AR::1::577_chr10
1_PCOS_AR	10	26776376	26776854	478	26776496	10	6.26667	15	0	0	1	APBB1IP	49230	in gene	1_PCOS_AR::1::578_chr10
1_PCOS_AR	10	27900002	27900637	635	27900224	10	5.42105	19	0	0	0				1_PCOS_AR::1::579_chr10
1_PCOS_AR	10	27909899	27910789	890	27910560	16	6.32143	28	0	0	0				1_PCOS_AR::1::580_chr10
1_PCOS_AR	10	27935044	27935677	633	27935328	14	5.89474	19	0	0	0				1_PCOS_AR::1::581_chr10
1_PCOS_AR	10	28012249	28013070	821	28012496	16	7.96	25	0	0	1	MKX	22282	in gene	1_PCOS_AR::1::582_chr10
1_PCOS_AR	10	28017561	28017931	370	28017696	10	5.41667	12	0	0	1	MKX	17082	in gene	1_PCOS_AR::1::583_chr10
1_PCOS_AR	10	28419173	28419675	502	28419360	9	5.33333	15	0	0	1	MPP7	151707	in gene	1_PCOS_AR::1::584_chr10
1_PCOS_AR	10	29545816	29546737	921	29546208	16	8.34483	29	0	0	0				1_PCOS_AR::1::585_chr10
1_PCOS_AR	10	29907926	29908726	800	29908336	16	5.70833	24	0	0	1	SVIL	116394	in gene	1_PCOS_AR::1::586_chr10
1_PCOS_AR	10	29935834	29936423	589	29936064	33	11.8421	19	0	0	1	SVIL	88666	in gene	1_PCOS_AR::1::587_chr10
1_PCOS_AR	10	29947705	29948809	1104	29948032	14	5.62857	35	0	0	1	SVIL	76698	in gene	1_PCOS_AR::1::588_chr10
1_PCOS_AR	10	30073130	30073790	660	30073472	14	7.2	20	0	0	0				1_PCOS_AR::1::589_chr10
1_PCOS_AR	10	30087777	30088296	519	30087920	12	5.0625	16	0	0	0				1_PCOS_AR::1::590_chr10
1_PCOS_AR	10	30100474	30101182	708	30100816	12	5.90909	22	0	0	0				1_PCOS_AR::1::591_chr10
1_PCOS_AR	10	30238322	30238905	583	30238480	11	6.66667	18	0	0	0				1_PCOS_AR::1::592_chr10
1_PCOS_AR	10	30531243	30531694	451	30531456	11	7.15385	13	0	0	0				1_PCOS_AR::1::593_chr10
1_PCOS_AR	10	30971227	30971805	578	30971584	10	5.22222	18	0	0	1	hCG_1783494	20314	in gene	1_PCOS_AR::1::594_chr10
1_PCOS_AR	10	31064969	31065777	808	31065376	87	22.36	25	0	0	0				1_PCOS_AR::1::595_chr10
1_PCOS_AR	10	31092200	31094011	1811	31092960	65	12.25	56	0	0	0				1_PCOS_AR::1::596_chr10
1_PCOS_AR	10	31331458	31331928	470	31331744	23	10.2857	14	0	0	0				1_PCOS_AR::1::597_chr10
1_PCOS_AR	10	31353031	31353744	713	31353440	21	7.31818	22	0	0	0				1_PCOS_AR::1::598_chr10
1_PCOS_AR	10	31550895	31552168	1273	31551168	34	9.25	40	0	0	0				1_PCOS_AR::1::599_chr10
1_PCOS_AR	10	31715344	31715819	475	31715520	17	6.93333	15	0	0	1	ZEB1	107419	in gene	1_PCOS_AR::1::600_chr10
1_PCOS_AR	10	31843516	31843873	357	31843648	11	5.90909	11	0	0	0				1_PCOS_AR::1::601_chr10
1_PCOS_AR	10	32229616	32230096	480	32229840	9	5.06667	15	0	0	0				1_PCOS_AR::1::602_chr10
1_PCOS_AR	10	32327639	32328042	403	32327792	15	8	13	0	0	1	KIF5B	17579	in gene	1_PCOS_AR::1::603_chr10
1_PCOS_AR	10	33250851	33251237	386	33251008	9	5.41667	12	0	1	1	ITGB1	-3715	upstream	1_PCOS_AR::1::604_chr10
1_PCOS_AR	10	33281540	33282247	707	33281888	12	5.09091	22	0	0	1	LOC100505562	10359	in gene	1_PCOS_AR::1::605_chr10
1_PCOS_AR	10	33482817	33483665	848	33483184	14	6.52	25	0	0	1	NRP1	140649	in gene	1_PCOS_AR::1::606_chr10
1_PCOS_AR	10	33552334	33553705	1371	33553296	23	7.48837	43	0	0	1	NRP1	70537	in gene	1_PCOS_AR::1::607_chr10
1_PCOS_AR	10	33654618	33655283	665	33654976	15	5.85714	21	0	0	0				1_PCOS_AR::1::608_chr10
1_PCOS_AR	10	34445744	34446446	702	34446064	10	5.63636	22	0	0	1	PARD3	658189	in gene	1_PCOS_AR::1::609_chr10
1_PCOS_AR	10	34476089	34476659	570	34476320	12	5	18	0	0	1	PARD3	627933	in gene	1_PCOS_AR::1::610_chr10
1_PCOS_AR	10	34569335	34570051	716	34569696	19	7.69565	23	0	0	1	PARD3	534557	in gene	1_PCOS_AR::1::611_chr10
1_PCOS_AR	10	34583870	34584600	730	34584176	17	6.91304	23	0	0	1	PARD3	520077	in gene	1_PCOS_AR::1::612_chr10
1_PCOS_AR	10	34692520	34692999	479	34692640	19	8.66667	15	0	0	1	PARD3	411613	in gene	1_PCOS_AR::1::613_chr10
1_PCOS_AR	10	34723085	34723592	507	34723376	11	5	16	0	0	1	PARD3	380877	in gene	1_PCOS_AR::1::614_chr10
1_PCOS_AR	10	34872926	34873707	781	34873312	31	10.32	25	0	0	1	PARD3	230941	in gene	1_PCOS_AR::1::615_chr10
1_PCOS_AR	10	35222454	35223065	611	35222720	29	9.1579	19	0	0	0				1_PCOS_AR::1::616_chr10
1_PCOS_AR	10	35293499	35294032	533	35293760	13	5.6875	16	0	0	1	CUL2	85534	downstream	1_PCOS_AR::1::617_chr10
1_PCOS_AR	10	35294554	35295372	818	35294944	16	6.84615	26	0	0	1	CUL2	84350	downstream	1_PCOS_AR::1::618_chr10
1_PCOS_AR	10	35736447	35737105	658	35736736	10	4.5	20	0	0	1	CCNY	200783	in gene	1_PCOS_AR::1::619_chr10
1_PCOS_AR	10	36184826	36185246	420	36184992	8	5.53846	13	0	0	0				1_PCOS_AR::1::620_chr10
1_PCOS_AR	10	36513513	36513884	371	36513648	10	5.81818	11	0	0	0				1_PCOS_AR::1::621_chr10
1_PCOS_AR	10	36537248	36537896	648	36537616	15	7.55	20	0	0	0				1_PCOS_AR::1::622_chr10
1_PCOS_AR	10	36542687	36543045	358	36542880	13	6.58333	12	0	0	0				1_PCOS_AR::1::623_chr10
1_PCOS_AR	10	36543098	36543667	569	36543360	62	23	18	0	0	0				1_PCOS_AR::1::624_chr10
1_PCOS_AR	10	36545552	36546318	766	36545936	16	6.16667	24	0	0	0				1_PCOS_AR::1::625_chr10
1_PCOS_AR	10	36624945	36625814	869	36625301	14	6.84615	26	0	0	0				1_PCOS_AR::1::626_chr10
1_PCOS_AR	10	36682657	36683313	656	36682944	14	5.25	20	0	0	0				1_PCOS_AR::1::627_chr10
1_PCOS_AR	10	36737855	36738307	452	36738144	9	5.06667	15	0	0	0				1_PCOS_AR::1::628_chr10
1_PCOS_AR	10	36966071	36966878	807	36966464	16	6.4	25	0	0	0				1_PCOS_AR::1::629_chr10
1_PCOS_AR	10	37054537	37055184	647	37054848	12	4.25	20	0	0	0				1_PCOS_AR::1::630_chr10
1_PCOS_AR	10	37323910	37324486	576	37324096	9	5.16667	18	0	0	0				1_PCOS_AR::1::631_chr10
1_PCOS_AR	10	42399838	42400816	978	42400368	30	12.8	30	0	0	0				1_PCOS_AR::1::632_chr10
1_PCOS_AR	10	44108911	44109460	549	44109264	11	5.3125	16	0	0	1	ZNF485	7409	in gene	1_PCOS_AR::1::633_chr10
1_PCOS_AR	10	44282054	44282441	387	44282176	11	5.27273	11	0	0	0				1_PCOS_AR::1::634_chr10
1_PCOS_AR	10	44289741	44290418	677	44290080	17	5.95	20	0	0	0				1_PCOS_AR::1::635_chr10
1_PCOS_AR	10	44304397	44305075	678	44304800	20	7.52381	21	0	0	0				1_PCOS_AR::1::636_chr10
1_PCOS_AR	10	44690932	44691420	488	44691136	14	7.33333	15	0	0	0				1_PCOS_AR::1::637_chr10
1_PCOS_AR	10	45155701	45156263	562	45155968	13	5	17	0	0	0				1_PCOS_AR::1::638_chr10
1_PCOS_AR	10	45198735	45199321	586	45198864	16	7.83333	18	0	0	0				1_PCOS_AR::1::639_chr10
1_PCOS_AR	10	49647044	49647704	660	49647328	13	5.25	20	0	0	2	MAPK8, ARHGAP22	37641, 165810	downstream, downstream	1_PCOS_AR::1::640_chr10
1_PCOS_AR	10	50213158	50213651	493	50213472	12	5.66667	15	0	0	1	C10orf72	110087	downstream	1_PCOS_AR::1::641_chr10
1_PCOS_AR	10	50254638	50255327	689	50255040	16	9.47619	21	0	0	1	C10orf72	68519	in gene	1_PCOS_AR::1::642_chr10
1_PCOS_AR	10	50256487	50257094	607	50256864	11	5.52632	19	0	0	1	C10orf72	66695	in gene	1_PCOS_AR::1::643_chr10
1_PCOS_AR	10	50760113	50760779	666	50760352	40	13	20	0	0	0				1_PCOS_AR::1::644_chr10
1_PCOS_AR	10	51572277	51572837	560	51572656	9	5.76471	17	1	0	3	TIMM23B, MSMB, NCOA4	201277, 23103, 7548	in gene, downstream, in gene	1_PCOS_AR::1::645_chr10
1_PCOS_AR	10	52789067	52789553	486	52789280	8	4.86667	15	0	0	1	PRKG1	38335	in gene	1_PCOS_AR::1::646_chr10
1_PCOS_AR	10	52869468	52869922	454	52869696	12	5.78571	14	0	0	1	PRKG1	118751	in gene	1_PCOS_AR::1::647_chr10
1_PCOS_AR	10	53494355	53494757	402	53494448	7	4.46154	13	0	0	1	PRKG1	743503	in gene	1_PCOS_AR::1::648_chr10
1_PCOS_AR	10	54078714	54079460	746	54079040	19	6.17391	23	0	1	3	LOC100506939, DKK1, LOC100506967	-5152, 4999, 6260	upstream, downstream, in gene	1_PCOS_AR::1::649_chr10
1_PCOS_AR	10	54277716	54278768	1052	54278592	21	7.25806	31	0	0	0				1_PCOS_AR::1::650_chr10
1_PCOS_AR	10	54326580	54326913	333	54326784	9	5.36364	11	0	0	0				1_PCOS_AR::1::651_chr10
1_PCOS_AR	10	54377123	54377480	357	54377280	10	7.09091	11	0	0	0				1_PCOS_AR::1::652_chr10
1_PCOS_AR	10	58079043	58079760	717	58079392	13	5.40909	22	0	0	0				1_PCOS_AR::1::653_chr10
1_PCOS_AR	10	58106656	58107560	904	58107088	14	6.96552	29	0	0	1	ZWINT	13946	downstream	1_PCOS_AR::1::654_chr10
1_PCOS_AR	10	58143464	58143954	490	58143792	15	6	15	0	0	0				1_PCOS_AR::1::655_chr10
1_PCOS_AR	10	59451950	59452414	464	59452256	8	5.21429	14	0	0	0				1_PCOS_AR::1::656_chr10
1_PCOS_AR	10	59463396	59463990	594	59463712	15	6.29412	17	0	0	0				1_PCOS_AR::1::657_chr10
1_PCOS_AR	10	59783232	59783709	477	59783552	9	4.93333	15	0	0	0				1_PCOS_AR::1::658_chr10
1_PCOS_AR	10	60194854	60195378	524	60194992	10	5.5625	16	0	0	0				1_PCOS_AR::1::659_chr10
1_PCOS_AR	10	60557113	60557576	463	60557333	8	5.28571	14	0	0	1	BICC1	284429	in gene	1_PCOS_AR::1::660_chr10
1_PCOS_AR	10	60580356	60581068	712	60580688	14	6.13636	22	0	0	1	BICC1	307784	in gene	1_PCOS_AR::1::661_chr10
1_PCOS_AR	10	60759048	60759583	535	60759200	26	9.75	16	0	1	1	LOC100507008	-185	upstream	1_PCOS_AR::1::662_chr10
1_PCOS_AR	10	60857922	60859145	1223	60858315	9	5.36842	38	0	0	0				1_PCOS_AR::1::663_chr10
1_PCOS_AR	10	61616766	61617510	744	61617120	15	5.625	24	0	0	1	CCDC6	49698	in gene	1_PCOS_AR::1::664_chr10
1_PCOS_AR	10	62144390	62144986	596	62144672	14	6.83333	18	0	0	1	ANK3	4816	in gene	1_PCOS_AR::1::665_chr10
1_PCOS_AR	10	62715774	62716245	471	62716064	14	6.93333	15	0	0	1	RHOBTB1	45134	in gene	1_PCOS_AR::1::666_chr10
1_PCOS_AR	10	62724141	62724799	658	62724400	10	5.45	20	0	0	1	RHOBTB1	36798	in gene	1_PCOS_AR::1::667_chr10
1_PCOS_AR	10	62752419	62752843	424	62752544	10	5.16667	12	0	0	1	RHOBTB1	8654	in gene	1_PCOS_AR::1::668_chr10
1_PCOS_AR	10	63388357	63389084	727	63388736	16	6.81818	22	0	0	0				1_PCOS_AR::1::669_chr10
1_PCOS_AR	10	63394481	63395122	641	63394688	14	7.57895	19	0	0	0				1_PCOS_AR::1::670_chr10
1_PCOS_AR	10	63553229	63553979	750	63553616	15	5.52174	23	0	0	0				1_PCOS_AR::1::671_chr10
1_PCOS_AR	10	63595284	63595740	456	63595584	12	5.57143	14	0	0	0				1_PCOS_AR::1::672_chr10
1_PCOS_AR	10	63776244	63776923	679	63776608	11	5.38095	21	0	0	1	ARID5B	115595	in gene	1_PCOS_AR::1::673_chr10
1_PCOS_AR	10	63778182	63778966	784	63778576	25	8.95833	24	0	0	1	ARID5B	117563	in gene	1_PCOS_AR::1::674_chr10
1_PCOS_AR	10	63896553	63897280	727	63896880	15	5.45455	22	0	0	0				1_PCOS_AR::1::675_chr10
1_PCOS_AR	10	63925827	63926615	788	63926272	15	7.6087	23	0	0	0				1_PCOS_AR::1::676_chr10
1_PCOS_AR	10	63935208	63935779	571	63935616	20	8.76471	17	0	0	0				1_PCOS_AR::1::677_chr10
1_PCOS_AR	10	64038100	64038774	674	64038400	13	5.95238	21	0	0	1	RTKN2	-9934	upstream	1_PCOS_AR::1::678_chr10
1_PCOS_AR	10	64192686	64193628	942	64193136	24	9.34483	29	0	0	1	ZNF365	59220	in gene	1_PCOS_AR::1::679_chr10
1_PCOS_AR	10	64343883	64344633	750	64344256	18	7.13043	23	0	0	1	ZNF365	210340	in gene	1_PCOS_AR::1::680_chr10
1_PCOS_AR	10	65441830	65442630	800	65442208	21	7.44	25	0	0	0				1_PCOS_AR::1::681_chr10
1_PCOS_AR	10	65466952	65467565	613	65467264	11	5.5	18	0	0	0				1_PCOS_AR::1::682_chr10
1_PCOS_AR	10	65503734	65504262	528	65504096	12	5.9375	16	0	0	0				1_PCOS_AR::1::683_chr10
1_PCOS_AR	10	65526472	65527021	549	65526768	12	5.05882	17	0	0	0				1_PCOS_AR::1::684_chr10
1_PCOS_AR	10	67428270	67428632	362	67428416	13	6.81818	11	0	0	0				1_PCOS_AR::1::685_chr10
1_PCOS_AR	10	68597767	68598245	478	68597968	10	5.86667	15	0	0	1	CTNNA3	857981	in gene	1_PCOS_AR::1::686_chr10
1_PCOS_AR	10	68690879	68691540	661	68691136	17	6.7619	21	0	0	2	CTNNA3, LRRTM3	764813, 5344	in gene, in gene	1_PCOS_AR::1::687_chr10
1_PCOS_AR	10	69307193	69307771	578	69307440	18	7.44444	18	0	0	1	CTNNA3	148509	in gene	1_PCOS_AR::1::688_chr10
1_PCOS_AR	10	69372681	69373347	666	69373056	14	6.25	20	0	0	1	CTNNA3	82893	in gene	1_PCOS_AR::1::689_chr10
1_PCOS_AR	10	70407517	70408077	560	70407904	37	13.1667	18	0	0	1	TET1	87787	in gene	1_PCOS_AR::1::690_chr10
1_PCOS_AR	10	71172840	71173311	471	71173035	7	5.07143	14	0	0	1	TACR2	3639	in gene	1_PCOS_AR::1::691_chr10
1_PCOS_AR	10	71734383	71734806	423	71734512	8	4.69231	13	0	0	0				1_PCOS_AR::1::692_chr10
1_PCOS_AR	10	72027183	72027783	600	72027392	15	6.68421	19	0	0	1	NPFFR1	16058	in gene	1_PCOS_AR::1::693_chr10
1_PCOS_AR	10	72137703	72138378	675	72138096	11	5.09524	21	0	0	1	LRRC20	4286	in gene	1_PCOS_AR::1::694_chr10
1_PCOS_AR	10	72416064	72416694	630	72416384	12	6.52632	19	0	0	0				1_PCOS_AR::1::695_chr10
1_PCOS_AR	10	73526481	73527101	620	73526752	11	6.26316	19	0	0	2	CDH23, C10orf54	370061, 6585	in gene, in gene	1_PCOS_AR::1::696_chr10
1_PCOS_AR	10	73802596	73803244	648	73802944	15	6.05263	19	0	0	0				1_PCOS_AR::1::697_chr10
1_PCOS_AR	10	74008372	74008992	620	74008736	24	8.95	20	0	0	0				1_PCOS_AR::1::698_chr10
1_PCOS_AR	10	74014676	74015339	663	74015040	23	8.2381	21	0	0	0				1_PCOS_AR::1::699_chr10
1_PCOS_AR	10	74094443	74095197	754	74094816	54	15.8696	23	0	0	1	DNAJB12	20091	in gene	1_PCOS_AR::1::700_chr10
1_PCOS_AR	10	74471664	74472169	505	74472032	9	5.375	16	0	0	1	CCDC109A	20143	in gene	1_PCOS_AR::1::701_chr10
1_PCOS_AR	10	74523760	74524523	763	74524096	24	7.45833	24	0	0	1	CCDC109A	72207	in gene	1_PCOS_AR::1::702_chr10
1_PCOS_AR	10	74877480	74878244	764	74877824	21	6.54545	22	0	0	1	NUDT13	7614	in gene	1_PCOS_AR::1::703_chr10
1_PCOS_AR	10	75346441	75346834	393	75346592	17	8.66667	12	0	0	0				1_PCOS_AR::1::704_chr10
1_PCOS_AR	10	75652393	75653021	628	75652672	28	11.0526	19	0	0	0				1_PCOS_AR::1::705_chr10
1_PCOS_AR	10	75806949	75807797	848	75807328	38	12.52	25	0	0	1	VCL	49456	in gene	1_PCOS_AR::1::706_chr10
1_PCOS_AR	10	75815741	75816774	1033	75816384	32	11.1515	33	0	0	1	VCL	58512	in gene	1_PCOS_AR::1::707_chr10
1_PCOS_AR	10	75830724	75831454	730	75831072	16	6.22727	22	0	0	1	VCL	73200	in gene	1_PCOS_AR::1::708_chr10
1_PCOS_AR	10	76198929	76199322	393	76199136	11	5.75	12	0	0	1	ADK	288171	in gene	1_PCOS_AR::1::709_chr10
1_PCOS_AR	10	76513197	76513904	707	76513536	10	4.77273	22	0	0	0				1_PCOS_AR::1::710_chr10
1_PCOS_AR	10	76985079	76985695	616	76985440	18	6.52632	19	0	0	2	VDAC2, COMTD1	15528, 10330	in gene, downstream	1_PCOS_AR::1::711_chr10
1_PCOS_AR	10	77139034	77139618	584	77139296	12	4.44444	18	0	0	0				1_PCOS_AR::1::712_chr10
1_PCOS_AR	10	77285299	77285766	467	77285600	13	5.28571	14	0	0	0				1_PCOS_AR::1::713_chr10
1_PCOS_AR	10	77307070	77307632	562	77307392	13	6	17	0	1	1	MIR606	-4824	upstream	1_PCOS_AR::1::714_chr10
1_PCOS_AR	10	77422224	77423080	856	77422544	32	10.0741	27	0	0	0				1_PCOS_AR::1::715_chr10
1_PCOS_AR	10	77846322	77847297	975	77846976	14	6.58065	31	0	0	1	C10orf11	304457	in gene	1_PCOS_AR::1::716_chr10
1_PCOS_AR	10	78011540	78012269	729	78011840	13	6.69565	23	0	0	1	C10orf11	469321	in gene	1_PCOS_AR::1::717_chr10
1_PCOS_AR	10	78141922	78142658	736	78142336	12	6.69565	23	0	0	1	C10orf11	599817	in gene	1_PCOS_AR::1::718_chr10
1_PCOS_AR	10	78251655	78252337	682	78252000	11	4.80952	21	0	0	1	C10orf11	709481	in gene	1_PCOS_AR::1::719_chr10
1_PCOS_AR	10	78310484	78310947	463	78310752	10	5.06667	15	0	0	1	C10orf11	768233	in gene	1_PCOS_AR::1::720_chr10
1_PCOS_AR	10	78318805	78319329	524	78319040	21	8.75	16	0	0	1	C10orf11	776521	downstream	1_PCOS_AR::1::721_chr10
1_PCOS_AR	10	78319442	78320088	646	78319696	23	9.6	20	0	0	1	C10orf11	777177	downstream	1_PCOS_AR::1::722_chr10
1_PCOS_AR	10	79003111	79003914	803	79003424	50	15.375	24	0	0	1	KCNMA1	394153	in gene	1_PCOS_AR::1::723_chr10
1_PCOS_AR	10	79004395	79005106	711	79004752	27	10.0455	22	0	0	1	KCNMA1	392825	in gene	1_PCOS_AR::1::724_chr10
1_PCOS_AR	10	79110328	79111188	860	79110672	14	6.40741	27	0	0	1	KCNMA1	286905	in gene	1_PCOS_AR::1::725_chr10
1_PCOS_AR	10	79175925	79176599	674	79176224	15	5.90476	21	0	0	1	KCNMA1	221353	in gene	1_PCOS_AR::1::726_chr10
1_PCOS_AR	10	79237810	79238428	618	79238176	15	6.36842	19	0	0	1	KCNMA1	159401	in gene	1_PCOS_AR::1::727_chr10
1_PCOS_AR	10	79283981	79284670	689	79284288	12	6.04762	21	0	0	1	KCNMA1	113289	in gene	1_PCOS_AR::1::728_chr10
1_PCOS_AR	10	79497119	79497736	617	79497504	18	7.36842	19	0	0	0				1_PCOS_AR::1::729_chr10
1_PCOS_AR	10	79544664	79545116	452	79544800	8	5.07143	14	0	0	1	DLG5	141548	downstream	1_PCOS_AR::1::730_chr10
1_PCOS_AR	10	79629267	79630203	936	79629664	10	5.34483	29	0	0	2	DLG5, LOC100131132	56684, 3025	in gene, downstream	1_PCOS_AR::1::731_chr10
1_PCOS_AR	10	80945101	80945724	623	80945328	10	5.78947	19	0	0	1	ZMIZ1	116536	in gene	1_PCOS_AR::1::732_chr10
1_PCOS_AR	10	80983400	80983866	466	80983680	16	8.85714	14	0	0	1	ZMIZ1	154888	in gene	1_PCOS_AR::1::733_chr10
1_PCOS_AR	10	82227595	82227998	403	82227856	18	8.25	12	0	0	1	TSPAN14	13818	in gene	1_PCOS_AR::1::734_chr10
1_PCOS_AR	10	82269423	82269888	465	82269664	13	6.78571	14	0	0	1	TSPAN14	55626	in gene	1_PCOS_AR::1::735_chr10
1_PCOS_AR	10	82794140	82794624	484	82794384	8	4.5	16	0	0	0				1_PCOS_AR::1::736_chr10
1_PCOS_AR	10	84684303	84684813	510	84684592	12	5.375	16	0	0	1	NRG3	1049522	in gene	1_PCOS_AR::1::737_chr10
1_PCOS_AR	10	84702427	84703127	700	84702720	11	5.5	22	0	0	1	NRG3	1067650	in gene	1_PCOS_AR::1::738_chr10
1_PCOS_AR	10	85007773	85008394	621	85008128	19	6.84211	19	0	0	0				1_PCOS_AR::1::739_chr10
1_PCOS_AR	10	85282182	85283125	943	85282816	12	6.06897	29	0	0	0				1_PCOS_AR::1::740_chr10
1_PCOS_AR	10	85299465	85300042	577	85299712	22	9.83333	18	0	0	0				1_PCOS_AR::1::741_chr10
1_PCOS_AR	10	85300687	85301408	721	85300992	14	6.61905	21	0	0	0				1_PCOS_AR::1::742_chr10
1_PCOS_AR	10	85437436	85438029	593	85437760	11	5.57895	19	0	0	0				1_PCOS_AR::1::743_chr10
1_PCOS_AR	10	85910782	85911394	612	85911072	9	4.7	20	0	0	1	GHITM	11887	in gene	1_PCOS_AR::1::744_chr10
1_PCOS_AR	10	88447364	88447992	628	88447648	10	4.42105	19	0	0	1	LDB3	19442	in gene	1_PCOS_AR::1::745_chr10
1_PCOS_AR	10	88515096	88515866	770	88515424	44	12.0833	24	1	1	1	BMPR1A	-972	upstream	1_PCOS_AR::1::746_chr10
1_PCOS_AR	10	88610947	88611557	610	88611232	11	4.73684	19	0	0	1	BMPR1A	94836	in gene	1_PCOS_AR::1::747_chr10
1_PCOS_AR	10	89392493	89392905	412	89392624	11	5	13	0	0	0				1_PCOS_AR::1::748_chr10
1_PCOS_AR	10	89646847	89647302	455	89647072	22	8.26667	15	0	0	1	PTEN	23877	in gene	1_PCOS_AR::1::749_chr10
1_PCOS_AR	10	89854923	89855624	701	89855280	21	7.86364	22	0	0	0				1_PCOS_AR::1::750_chr10
1_PCOS_AR	10	90259678	90260447	769	90260064	36	9.70833	24	0	0	1	RNLS	83018	in gene	1_PCOS_AR::1::751_chr10
1_PCOS_AR	10	90297651	90298346	695	90298048	10	5.71429	21	0	0	1	RNLS	45034	in gene	1_PCOS_AR::1::752_chr10
1_PCOS_AR	10	90300920	90301522	602	90301312	24	9.38889	18	0	0	1	RNLS	41770	in gene	1_PCOS_AR::1::753_chr10
1_PCOS_AR	10	90686302	90687225	923	90686816	18	7.37931	29	0	1	3	STAMBPL1, LOC100132116, ACTA2	46790, -5778, 64331	downstream, upstream, downstream	1_PCOS_AR::1::754_chr10
1_PCOS_AR	10	91175125	91175619	494	91175456	9	4.6	15	1	1	1	IFIT5	1131	in gene	1_PCOS_AR::1::755_chr10
1_PCOS_AR	10	91187150	91187811	661	91187424	9	5.33333	21	0	0	2	IFIT5, SLC16A12	13099, 107889	downstream, downstream	1_PCOS_AR::1::756_chr10
1_PCOS_AR	10	91241246	91241967	721	91241584	42	12.4348	23	0	0	1	SLC16A12	53729	in gene	1_PCOS_AR::1::757_chr10
1_PCOS_AR	10	91275794	91276514	720	91276160	15	6.34783	23	0	0	1	SLC16A12	19153	in gene	1_PCOS_AR::1::758_chr10
1_PCOS_AR	10	91312877	91313472	595	91313136	11	5.73684	19	0	0	0				1_PCOS_AR::1::759_chr10
1_PCOS_AR	10	91351442	91352065	623	91351824	21	9.94737	19	0	1	2	PANK1, MIR107	53391, 760	in gene, downstream	1_PCOS_AR::1::760_chr10
1_PCOS_AR	10	91638801	91639481	680	91639072	43	14	21	0	0	0				1_PCOS_AR::1::761_chr10
1_PCOS_AR	10	91939321	91939965	644	91939568	34	12.95	20	0	0	0				1_PCOS_AR::1::762_chr10
1_PCOS_AR	10	91953361	91953773	412	91953536	18	8.30769	13	0	0	0				1_PCOS_AR::1::763_chr10
1_PCOS_AR	10	91987063	91987611	548	91987232	14	5.41176	17	0	0	0				1_PCOS_AR::1::764_chr10
1_PCOS_AR	10	92166798	92167352	554	92167019	9	4.94118	17	0	0	0				1_PCOS_AR::1::765_chr10
1_PCOS_AR	10	92401703	92402390	687	92402032	12	5.2381	21	0	0	0				1_PCOS_AR::1::766_chr10
1_PCOS_AR	10	92720046	92720778	732	92720416	19	7.82609	23	0	0	0				1_PCOS_AR::1::767_chr10
1_PCOS_AR	10	92729494	92730207	713	92729888	28	9.19048	21	0	0	0				1_PCOS_AR::1::768_chr10
1_PCOS_AR	10	93108921	93109642	721	93109296	11	5.3913	23	0	0	1	LOC100188947	190041	in gene	1_PCOS_AR::1::769_chr10
1_PCOS_AR	10	93372932	93374534	1602	93373632	20	7.56	50	0	0	0				1_PCOS_AR::1::770_chr10
1_PCOS_AR	10	93661622	93662077	455	93661792	11	6.42857	14	0	0	1	FGFBP3	7466	downstream	1_PCOS_AR::1::771_chr10
1_PCOS_AR	10	95218467	95218948	481	95218656	17	7.26667	15	0	0	1	MYOF	23418	in gene	1_PCOS_AR::1::772_chr10
1_PCOS_AR	10	95222578	95222981	403	95222768	14	7.61538	13	0	0	1	MYOF	19306	in gene	1_PCOS_AR::1::773_chr10
1_PCOS_AR	10	95227929	95228857	928	95228480	11	5.68966	29	0	0	1	MYOF	13594	in gene	1_PCOS_AR::1::774_chr10
1_PCOS_AR	10	95506651	95507012	361	95506832	10	5.33333	12	0	0	0				1_PCOS_AR::1::775_chr10
1_PCOS_AR	10	95852606	95853160	554	95852736	19	7.33333	18	0	0	1	PLCE1	98990	in gene	1_PCOS_AR::1::776_chr10
1_PCOS_AR	10	96989224	96989912	688	96989488	11	5.90476	21	0	0	2	C10orf129, PDLIM1	35531, 61293	downstream, downstream	1_PCOS_AR::1::777_chr10
1_PCOS_AR	10	97032787	97033840	1053	97033456	23	9.36364	33	0	0	1	PDLIM1	17325	in gene	1_PCOS_AR::1::778_chr10
1_PCOS_AR	10	97234089	97234625	536	97234256	22	9.23529	17	0	0	1	SORBS1	86915	in gene	1_PCOS_AR::1::779_chr10
1_PCOS_AR	10	99356169	99356962	793	99356640	21	7.96	25	0	0	2	DHDPSL, C10orf62	12538, 7190	in gene, downstream	1_PCOS_AR::1::780_chr10
1_PCOS_AR	10	99433470	99433923	453	99433664	20	8.14286	14	0	0	2	PI4K2A, AVPI1	33221, 13351	in gene, downstream	1_PCOS_AR::1::781_chr10
1_PCOS_AR	10	100082706	100083421	715	100083072	18	8.5	22	0	0	0				1_PCOS_AR::1::782_chr10
1_PCOS_AR	10	100220364	100221003	639	100220608	15	8.45	20	0	0	2	LOC100505606, HPSE2	14489, 775024	downstream, in gene	1_PCOS_AR::1::783_chr10
1_PCOS_AR	10	100348586	100349156	570	100348896	19	9.35294	17	0	0	1	HPSE2	646736	in gene	1_PCOS_AR::1::784_chr10
1_PCOS_AR	10	100637953	100638623	670	100638336	12	6.15	20	0	0	1	HPSE2	357296	in gene	1_PCOS_AR::1::785_chr10
1_PCOS_AR	10	101128063	101128658	595	101128256	15	6.36842	19	0	0	1	CNNM1	39400	in gene	1_PCOS_AR::1::786_chr10
1_PCOS_AR	10	101548217	101549043	826	101548544	15	7.56	25	0	0	1	ABCC2	6081	in gene	1_PCOS_AR::1::787_chr10
1_PCOS_AR	10	101569771	101570301	530	101570048	14	6.1875	16	0	0	1	ABCC2	27585	in gene	1_PCOS_AR::1::788_chr10
1_PCOS_AR	10	101717890	101718450	560	101718176	11	5	17	0	0	2	DNMBP, NCRNA00093	51500, 31210	in gene, in gene	1_PCOS_AR::1::789_chr10
1_PCOS_AR	10	102669397	102670085	688	102669728	17	7.33333	21	0	1	1	FAM178A	-2598	upstream	1_PCOS_AR::1::790_chr10
1_PCOS_AR	10	103145714	103146184	470	103145856	14	6.13333	15	0	0	1	BTRC	32031	in gene	1_PCOS_AR::1::791_chr10
1_PCOS_AR	10	103721893	103722343	450	103722016	8	4.5	14	0	0	1	C10orf76	93916	in gene	1_PCOS_AR::1::792_chr10
1_PCOS_AR	10	104615686	104616179	493	104615872	13	6.6	15	0	1	1	C10orf32	1905	in gene	1_PCOS_AR::1::793_chr10
1_PCOS_AR	10	104892555	104892987	432	104892672	14	5.76923	13	0	0	1	NT5C2	60384	in gene	1_PCOS_AR::1::794_chr10
1_PCOS_AR	10	105870027	105870642	615	105870304	10	4.88889	18	0	0	0				1_PCOS_AR::1::795_chr10
1_PCOS_AR	10	106020048	106020694	646	106020288	29	11.45	20	0	0	2	GSTO1, GSTO2	6336, -8343	in gene, upstream	1_PCOS_AR::1::796_chr10
1_PCOS_AR	10	107797927	107798431	504	107798080	12	5.73333	15	0	0	0				1_PCOS_AR::1::797_chr10
1_PCOS_AR	10	107941262	107941641	379	107941456	11	5.83333	12	0	0	0				1_PCOS_AR::1::798_chr10
1_PCOS_AR	10	109731560	109732304	744	109731904	15	5.78261	23	0	0	0				1_PCOS_AR::1::799_chr10
1_PCOS_AR	10	109947013	109947728	715	109947280	18	8.54545	22	0	0	0				1_PCOS_AR::1::800_chr10
1_PCOS_AR	10	110184926	110185282	356	110185120	10	5.08333	12	0	0	0				1_PCOS_AR::1::801_chr10
1_PCOS_AR	10	110342007	110342728	721	110342400	16	5.6087	23	0	0	0				1_PCOS_AR::1::802_chr10
1_PCOS_AR	10	110636778	110637528	750	110637312	14	6.26087	23	0	0	0				1_PCOS_AR::1::803_chr10
1_PCOS_AR	10	110717711	110718355	644	110717984	19	6.8	20	0	0	0				1_PCOS_AR::1::804_chr10
1_PCOS_AR	10	110965627	110966266	639	110965920	11	4.8	20	0	0	0				1_PCOS_AR::1::805_chr10
1_PCOS_AR	10	111018891	111019732	841	111019200	19	8.57692	26	0	0	0				1_PCOS_AR::1::806_chr10
1_PCOS_AR	10	111438998	111439444	446	111439280	9	4.64286	14	0	0	0				1_PCOS_AR::1::807_chr10
1_PCOS_AR	10	111489590	111490137	547	111489824	25	8.52941	17	0	0	0				1_PCOS_AR::1::808_chr10
1_PCOS_AR	10	111765314	111765805	491	111765504	10	4.92857	14	0	1	1	ADD3	-222	upstream	1_PCOS_AR::1::809_chr10
1_PCOS_AR	10	112086361	112086947	586	112086592	27	9	19	0	0	0				1_PCOS_AR::1::810_chr10
1_PCOS_AR	10	112188858	112189450	592	112189152	29	9.94444	18	0	0	0				1_PCOS_AR::1::811_chr10
1_PCOS_AR	10	112231155	112231655	500	112231456	20	7.125	16	0	0	0				1_PCOS_AR::1::812_chr10
1_PCOS_AR	10	112260912	112261290	378	112261120	13	7.09091	11	0	0	1	DUSP5	3495	in gene	1_PCOS_AR::1::813_chr10
1_PCOS_AR	10	112597210	112597725	515	112597344	22	8.8	15	0	0	1	RBM20	193189	in gene	1_PCOS_AR::1::814_chr10
1_PCOS_AR	10	112672029	112672693	664	112672352	18	6.09524	21	0	1	2	NCRNA00081, SHOC2	6772, -6949	in gene, upstream	1_PCOS_AR::1::815_chr10
1_PCOS_AR	10	112676214	112676794	580	112676424	13	6.61111	18	0	2	2	NCRNA00081, SHOC2	2700, -2877	in gene, upstream	1_PCOS_AR::1::816_chr10
1_PCOS_AR	10	112737302	112737883	581	112737696	14	7.16667	18	0	0	2	SHOC2, LOC100505952	58395, 22586	in gene, in gene	1_PCOS_AR::1::817_chr10
1_PCOS_AR	10	113415583	113416409	826	113416016	20	6.73077	26	0	0	0				1_PCOS_AR::1::818_chr10
1_PCOS_AR	10	113745805	113746523	718	113746112	24	10.4545	22	0	0	0				1_PCOS_AR::1::819_chr10
1_PCOS_AR	10	113841948	113842687	739	113842240	18	6.6087	23	0	0	0				1_PCOS_AR::1::820_chr10
1_PCOS_AR	10	114020889	114021422	533	114021088	10	5	17	0	0	0				1_PCOS_AR::1::821_chr10
1_PCOS_AR	10	114217832	114218268	436	114218080	9	6.07692	13	0	0	1	VTI1A	11324	in gene	1_PCOS_AR::1::822_chr10
1_PCOS_AR	10	114391285	114391873	588	114391552	21	7.73684	19	0	1	2	VTI1A, MIR4295	184796, -2377	in gene, upstream	1_PCOS_AR::1::823_chr10
1_PCOS_AR	10	114717783	114718344	561	114718144	13	6	17	0	0	1	TCF7L2	8135	in gene	1_PCOS_AR::1::824_chr10
1_PCOS_AR	10	114818433	114819493	1060	114819136	16	5.54545	33	0	0	1	TCF7L2	109127	in gene	1_PCOS_AR::1::825_chr10
1_PCOS_AR	10	114833391	114834144	753	114833776	12	5.54167	24	0	0	1	TCF7L2	123767	in gene	1_PCOS_AR::1::826_chr10
1_PCOS_AR	10	114862692	114863272	580	114863040	22	7.76471	17	0	0	1	TCF7L2	153031	in gene	1_PCOS_AR::1::827_chr10
1_PCOS_AR	10	114892329	114892807	478	114892608	10	5.28571	14	0	0	1	TCF7L2	182599	in gene	1_PCOS_AR::1::828_chr10
1_PCOS_AR	10	115321206	115321666	460	115321472	16	6.26667	15	0	0	1	HABP2	10882	in gene	1_PCOS_AR::1::829_chr10
1_PCOS_AR	10	115716873	115717428	555	115717024	12	5.88235	17	0	0	0				1_PCOS_AR::1::830_chr10
1_PCOS_AR	10	116116444	116117167	723	116116736	13	6.43478	23	0	0	1	AFAP1L2	47779	in gene	1_PCOS_AR::1::831_chr10
1_PCOS_AR	10	116127412	116127853	441	116127584	12	6.14286	14	0	0	1	AFAP1L2	36931	in gene	1_PCOS_AR::1::832_chr10
1_PCOS_AR	10	116383340	116383939	599	116383648	18	8.33333	18	0	0	1	ABLIM1	60766	in gene	1_PCOS_AR::1::833_chr10
1_PCOS_AR	10	116441902	116442371	469	116442112	12	6	14	0	1	1	ABLIM1	2302	in gene	1_PCOS_AR::1::834_chr10
1_PCOS_AR	10	116512900	116513417	517	116513152	24	12.2	15	0	0	0				1_PCOS_AR::1::835_chr10
1_PCOS_AR	10	118493033	118493738	705	118493312	11	5.68182	22	0	0	1	HSPA12A	8773	in gene	1_PCOS_AR::1::836_chr10
1_PCOS_AR	10	118706519	118707180	661	118706784	18	7.45	20	0	0	1	KIAA1598	58304	in gene	1_PCOS_AR::1::837_chr10
1_PCOS_AR	10	119221110	119221719	609	119221440	21	7.84211	19	0	0	0				1_PCOS_AR::1::838_chr10
1_PCOS_AR	10	119412692	119413117	425	119412816	14	6.38462	13	0	0	0				1_PCOS_AR::1::839_chr10
1_PCOS_AR	10	120133345	120133883	538	120133552	16	7.5	16	0	0	0				1_PCOS_AR::1::840_chr10
1_PCOS_AR	10	120452180	120452754	574	120452416	8	4.72222	18	0	0	1	C10orf46	62342	in gene	1_PCOS_AR::1::841_chr10
1_PCOS_AR	10	120454419	120454765	346	120454544	12	7.09091	11	0	0	1	C10orf46	60214	in gene	1_PCOS_AR::1::842_chr10
1_PCOS_AR	10	120629896	120630507	611	120630208	17	7.26316	19	0	0	0				1_PCOS_AR::1::843_chr10
1_PCOS_AR	10	120663846	120664223	377	120664064	15	7.18182	11	0	0	0				1_PCOS_AR::1::844_chr10
1_PCOS_AR	10	121013011	121013597	586	121013200	10	6	18	0	0	1	GRK5	46003	in gene	1_PCOS_AR::1::845_chr10
1_PCOS_AR	10	121034816	121035547	731	121035136	21	7.13636	22	0	0	1	GRK5	67939	in gene	1_PCOS_AR::1::846_chr10
1_PCOS_AR	10	121417709	121418368	659	121417936	18	8.2	20	0	0	1	BAG3	7054	in gene	1_PCOS_AR::1::847_chr10
1_PCOS_AR	10	121514891	121515264	373	121515104	10	5.33333	12	0	0	1	INPP5F	29495	in gene	1_PCOS_AR::1::848_chr10
1_PCOS_AR	10	121520500	121521125	625	121520752	12	5	20	0	0	1	INPP5F	35143	in gene	1_PCOS_AR::1::849_chr10
1_PCOS_AR	10	124228357	124229076	719	124228640	17	6.90909	22	0	0	1	HTRA1	7599	in gene	1_PCOS_AR::1::850_chr10
1_PCOS_AR	10	124275223	124275780	557	124275584	13	6.70588	17	0	0	1	HTRA1	54543	downstream	1_PCOS_AR::1::851_chr10
1_PCOS_AR	10	125823141	125823870	729	125823408	14	6.68182	22	0	0	0				1_PCOS_AR::1::852_chr10
1_PCOS_AR	10	126248781	126249557	776	126249184	60	16.7917	24	0	0	1	LHPP	98843	in gene	1_PCOS_AR::1::853_chr10
1_PCOS_AR	10	126416987	126417640	653	126417216	19	8.80952	21	0	0	1	FAM53B	15714	in gene	1_PCOS_AR::1::854_chr10
1_PCOS_AR	10	126595103	126595677	574	126595408	17	7.72222	18	0	0	0				1_PCOS_AR::1::855_chr10
1_PCOS_AR	10	126632012	126632733	721	126632368	18	7.59091	22	0	1	1	ZRANB1	1676	in gene	1_PCOS_AR::1::856_chr10
1_PCOS_AR	10	127822834	127823258	424	127823104	12	6.84615	13	0	0	1	ADAM12	254023	in gene	1_PCOS_AR::1::857_chr10
1_PCOS_AR	10	127936057	127936607	550	127936352	12	6.11765	17	0	0	1	ADAM12	140775	in gene	1_PCOS_AR::1::858_chr10
1_PCOS_AR	10	129206800	129207369	569	129207168	25	11.1176	17	0	0	1	DOCK1	438203	in gene	1_PCOS_AR::1::859_chr10
1_PCOS_AR	10	129687789	129688400	611	129688000	12	5.10526	19	0	0	1	CLRN3	3211	in gene	1_PCOS_AR::1::860_chr10
1_PCOS_AR	10	129789278	129789931	653	129789616	9	4.52381	21	0	0	1	PTPRE	84291	in gene	1_PCOS_AR::1::861_chr10
1_PCOS_AR	10	131122019	131122512	493	131122320	13	6.35714	14	0	0	0				1_PCOS_AR::1::862_chr10
1_PCOS_AR	10	134295623	134296308	685	134295888	26	9.14286	21	0	0	0				1_PCOS_AR::1::863_chr10
1_PCOS_AR	11	1793710	1794264	554	1793952	11	4.70588	17	0	0	1	CTSD	-8730	upstream	1_PCOS_AR::1::864_chr11
1_PCOS_AR	11	1848517	1848798	281	1848640	12	7.375	8	0	1	1	SYT8	-7034	upstream	1_PCOS_AR::1::865_chr11
1_PCOS_AR	11	2401922	2402600	678	2402288	22	8.04762	21	0	0	1	CD81	3741	in gene	1_PCOS_AR::1::866_chr11
1_PCOS_AR	11	2911670	2912376	706	2911968	14	5.09524	21	0	1	3	CDKN1C, SLC22A18AS, SLC22A18	-4973, 13207, -8983	upstream, in gene, upstream	1_PCOS_AR::1::867_chr11
1_PCOS_AR	11	2919911	2920426	515	2920112	13	6.5	16	0	1	2	SLC22A18AS, SLC22A18	5063, -839	in gene, upstream	1_PCOS_AR::1::868_chr11
1_PCOS_AR	11	3120487	3120819	332	3120656	11	6.4	10	0	0	1	OSBPL5	65926	in gene	1_PCOS_AR::1::869_chr11
1_PCOS_AR	11	3136433	3136972	539	3136624	16	7.29412	17	0	0	1	OSBPL5	49958	in gene	1_PCOS_AR::1::870_chr11
1_PCOS_AR	11	3145392	3146097	705	3145728	19	7.57143	21	0	0	1	OSBPL5	40854	in gene	1_PCOS_AR::1::871_chr11
1_PCOS_AR	11	3991045	3991644	599	3991392	14	5.61111	18	0	0	1	STIM1	114459	in gene	1_PCOS_AR::1::872_chr11
1_PCOS_AR	11	5301721	5302380	659	5302016	19	6.71429	21	0	0	0				1_PCOS_AR::1::873_chr11
1_PCOS_AR	11	7013838	7014573	735	7014208	15	7.52174	23	0	0	1	ZNF214	27378	downstream	1_PCOS_AR::1::874_chr11
1_PCOS_AR	11	8830919	8831518	599	8831328	12	5.5	18	0	0	1	ST5	101170	in gene	1_PCOS_AR::1::875_chr11
1_PCOS_AR	11	8859650	8860299	649	8859968	12	5.35	20	0	0	1	ST5	72530	in gene	1_PCOS_AR::1::876_chr11
1_PCOS_AR	11	8926981	8927516	535	8927280	11	5.625	16	0	1	2	ST5, C11orf17	5218, -5421	in gene, upstream	1_PCOS_AR::1::877_chr11
1_PCOS_AR	11	8938890	8939385	495	8939168	14	5.73333	15	0	1	3	ST5, C11orf17, C11orf16	-6670, 6467, 15385	upstream, in gene, downstream	1_PCOS_AR::1::878_chr11
1_PCOS_AR	11	9277389	9277895	506	9277728	7	4.73333	15	0	0	1	DENND5A	9143	in gene	1_PCOS_AR::1::879_chr11
1_PCOS_AR	11	9549026	9549611	585	9549280	13	6.22222	18	0	0	1	ZNF143	66768	in gene	1_PCOS_AR::1::880_chr11
1_PCOS_AR	11	9587423	9588231	808	9587776	15	7.07692	26	0	1	1	WEE1	-7452	upstream	1_PCOS_AR::1::881_chr11
1_PCOS_AR	11	9590303	9591002	699	9590608	13	4.77273	22	0	1	1	WEE1	-4620	upstream	1_PCOS_AR::1::882_chr11
1_PCOS_AR	11	9862109	9862704	595	9862496	36	12.5789	19	0	0	1	SBF2	453258	in gene	1_PCOS_AR::1::883_chr11
1_PCOS_AR	11	10108541	10109325	784	10108864	35	10.24	25	0	0	1	SBF2	206890	in gene	1_PCOS_AR::1::884_chr11
1_PCOS_AR	11	10346976	10347878	902	10347232	11	5.24138	29	0	0	0				1_PCOS_AR::1::885_chr11
1_PCOS_AR	11	10376705	10377409	704	10377136	28	10.6818	22	0	0	0				1_PCOS_AR::1::886_chr11
1_PCOS_AR	11	10393330	10393918	588	10393728	23	8.77778	18	0	0	0				1_PCOS_AR::1::887_chr11
1_PCOS_AR	11	10407085	10407743	658	10407328	10	4.85	20	0	0	0				1_PCOS_AR::1::888_chr11
1_PCOS_AR	11	10511838	10512662	824	10512240	24	8.65385	26	0	0	1	AMPD3	40372	in gene	1_PCOS_AR::1::889_chr11
1_PCOS_AR	11	10549601	10550170	569	10549856	11	6.23529	17	0	0	1	RNF141	12918	in gene	1_PCOS_AR::1::890_chr11
1_PCOS_AR	11	10681062	10681852	790	10681376	23	9.29167	24	0	0	1	MRVI1	34159	in gene	1_PCOS_AR::1::891_chr11
1_PCOS_AR	11	10748680	10749588	908	10749200	14	6.64286	28	0	0	0				1_PCOS_AR::1::892_chr11
1_PCOS_AR	11	10813859	10814416	557	10814160	10	4.76471	17	0	0	2	EIF4G2, SNORD97	16422, 8995	downstream, downstream	1_PCOS_AR::1::893_chr11
1_PCOS_AR	11	11056811	11057213	402	11057040	15	7.5	12	0	0	0				1_PCOS_AR::1::894_chr11
1_PCOS_AR	11	11060937	11061637	700	11061312	26	9.38095	21	0	0	0				1_PCOS_AR::1::895_chr11
1_PCOS_AR	11	11335760	11336045	285	11335904	12	7.11111	9	0	0	1	GALNTL4	307657	in gene	1_PCOS_AR::1::896_chr11
1_PCOS_AR	11	11371446	11371943	497	11371648	12	6.0625	16	0	0	1	GALNTL4	271913	in gene	1_PCOS_AR::1::897_chr11
1_PCOS_AR	11	12001195	12001757	562	12001552	8	5	17	0	0	1	DKK3	29365	in gene	1_PCOS_AR::1::898_chr11
1_PCOS_AR	11	12015161	12015992	831	12015568	33	9.76	25	0	0	1	DKK3	15349	in gene	1_PCOS_AR::1::899_chr11
1_PCOS_AR	11	12101599	12102111	512	12101856	12	5.75	16	0	0	0				1_PCOS_AR::1::900_chr11
1_PCOS_AR	11	12185689	12186305	616	12185824	11	5.95	20	0	0	1	MICAL2	53686	in gene	1_PCOS_AR::1::901_chr11
1_PCOS_AR	11	12197386	12198060	674	12197696	28	9.71429	21	0	0	1	MICAL2	65558	in gene	1_PCOS_AR::1::902_chr11
1_PCOS_AR	11	12204038	12204672	634	12204288	12	5.5	20	0	0	1	MICAL2	72150	in gene	1_PCOS_AR::1::903_chr11
1_PCOS_AR	11	12221802	12222430	628	12221984	12	5.31579	19	0	0	1	MICAL2	89846	in gene	1_PCOS_AR::1::904_chr11
1_PCOS_AR	11	12433816	12434527	711	12434144	15	5.63636	22	0	0	1	PARVA	34998	in gene	1_PCOS_AR::1::905_chr11
1_PCOS_AR	11	12560905	12561621	716	12561248	19	6.8	20	0	0	1	PARVA	162102	downstream	1_PCOS_AR::1::906_chr11
1_PCOS_AR	11	12628117	12628661	544	12628368	9	4.625	16	0	0	0				1_PCOS_AR::1::907_chr11
1_PCOS_AR	11	12698659	12698975	316	12698816	12	7.11111	9	0	0	1	TEAD1	2847	in gene	1_PCOS_AR::1::908_chr11
1_PCOS_AR	11	14334620	14334933	313	14334752	13	7	10	0	0	1	RRAS2	51300	in gene	1_PCOS_AR::1::909_chr11
1_PCOS_AR	11	14364392	14364942	550	14364608	16	7	17	0	0	1	RRAS2	21444	in gene	1_PCOS_AR::1::910_chr11
1_PCOS_AR	11	14433231	14433917	686	14433504	13	5.42857	21	0	0	0				1_PCOS_AR::1::911_chr11
1_PCOS_AR	11	14443637	14444467	830	14444048	12	5.42308	26	0	0	0				1_PCOS_AR::1::912_chr11
1_PCOS_AR	11	15127737	15128537	800	15127936	14	6.25	24	0	1	1	INSC	-6034	upstream	1_PCOS_AR::1::913_chr11
1_PCOS_AR	11	16034415	16034832	417	16034576	8	5.41667	12	0	0	1	SOX6	463359	in gene	1_PCOS_AR::1::914_chr11
1_PCOS_AR	11	17811887	17812535	648	17812256	14	5.73684	19	0	0	2	KCNC1, SERGEF	54761, 222381	downstream, in gene	1_PCOS_AR::1::915_chr11
1_PCOS_AR	11	18405795	18406330	535	18405984	12	7.5	16	0	0	1	LDHA	-9952	upstream	1_PCOS_AR::1::916_chr11
1_PCOS_AR	11	19388689	19389410	721	19388992	28	9.91304	23	0	0	1	NAV2	16721	in gene	1_PCOS_AR::1::917_chr11
1_PCOS_AR	11	19420261	19420770	509	19420624	8	5.3125	16	0	0	1	NAV2	48353	in gene	1_PCOS_AR::1::918_chr11
1_PCOS_AR	11	19617262	19617964	702	19617600	13	5.90909	22	0	0	1	NAV2	245329	in gene	1_PCOS_AR::1::919_chr11
1_PCOS_AR	11	19629179	19629564	385	19629344	13	6.66667	12	0	0	1	NAV2	257073	in gene	1_PCOS_AR::1::920_chr11
1_PCOS_AR	11	19649478	19650116	638	19649728	19	7.45	20	0	0	1	NAV2	277457	in gene	1_PCOS_AR::1::921_chr11
1_PCOS_AR	11	19814021	19814484	463	19814304	19	9.07692	13	0	0	1	NAV2	442033	in gene	1_PCOS_AR::1::922_chr11
1_PCOS_AR	11	22905406	22906233	827	22905792	24	8.23077	26	0	0	0				1_PCOS_AR::1::923_chr11
1_PCOS_AR	11	23331792	23332185	393	23332000	11	5.41667	12	0	0	0				1_PCOS_AR::1::924_chr11
1_PCOS_AR	11	23380813	23381322	509	23380944	16	7.5625	16	0	0	0				1_PCOS_AR::1::925_chr11
1_PCOS_AR	11	23997893	23998316	423	23998016	9	4.92308	13	0	0	0				1_PCOS_AR::1::926_chr11
1_PCOS_AR	11	24553075	24553622	547	24553248	15	6.41176	17	0	0	1	LUZP2	34692	in gene	1_PCOS_AR::1::927_chr11
1_PCOS_AR	11	26209099	26209588	489	26209424	10	5.46667	15	0	0	0				1_PCOS_AR::1::928_chr11
1_PCOS_AR	11	26826524	26826947	423	26826800	13	7.07143	14	0	0	0				1_PCOS_AR::1::929_chr11
1_PCOS_AR	11	26868871	26869359	488	26869088	15	7.26667	15	0	0	0				1_PCOS_AR::1::930_chr11
1_PCOS_AR	11	26932028	26932676	648	26932320	15	5.09524	21	0	0	0				1_PCOS_AR::1::931_chr11
1_PCOS_AR	11	26967303	26968104	801	26967680	17	6.52	25	0	0	0				1_PCOS_AR::1::932_chr11
1_PCOS_AR	11	26968751	26969470	719	26969024	15	7	22	0	0	0				1_PCOS_AR::1::933_chr11
1_PCOS_AR	11	27008679	27009335	656	27008928	31	11.55	20	0	1	1	FIBIN	-6700	upstream	1_PCOS_AR::1::934_chr11
1_PCOS_AR	11	28167569	28168201	632	28167872	9	4.75	20	0	0	1	METT5D1	38074	in gene	1_PCOS_AR::1::935_chr11
1_PCOS_AR	11	28404954	28405503	549	28405184	13	5.88235	17	0	0	0				1_PCOS_AR::1::936_chr11
1_PCOS_AR	11	30762871	30763421	550	30763024	12	5.82353	17	0	0	0				1_PCOS_AR::1::937_chr11
1_PCOS_AR	11	30808012	30808441	429	30808224	8	4.92308	13	0	0	0				1_PCOS_AR::1::938_chr11
1_PCOS_AR	11	32331836	32332084	248	32331936	12	7.375	8	0	0	0				1_PCOS_AR::1::939_chr11
1_PCOS_AR	11	32404044	32404426	382	32404256	11	7.27273	11	0	0	1	WT1	52831	downstream	1_PCOS_AR::1::940_chr11
1_PCOS_AR	11	32632402	32632887	485	32632587	9	5.71429	14	0	0	2	EIF3M, CCDC73	27196, 183600	downstream, in gene	1_PCOS_AR::1::941_chr11
1_PCOS_AR	11	33190230	33190714	484	33190448	25	11.3333	15	0	1	2	CSTF3, LOC338739	-7411, 7245	upstream, in gene	1_PCOS_AR::1::942_chr11
1_PCOS_AR	11	33337338	33337827	489	33337584	12	5.375	16	0	0	1	HIPK3	58416	in gene	1_PCOS_AR::1::943_chr11
1_PCOS_AR	11	33695268	33696031	763	33695568	14	6.13043	23	0	0	1	C11orf41	131691	in gene	1_PCOS_AR::1::944_chr11
1_PCOS_AR	11	34448394	34449290	896	34448896	15	7.21429	28	0	0	0				1_PCOS_AR::1::945_chr11
1_PCOS_AR	11	34771819	34772334	515	34771936	24	9.8125	16	0	0	0				1_PCOS_AR::1::946_chr11
1_PCOS_AR	11	34852192	34852656	464	34852501	8	5.13333	15	0	0	0				1_PCOS_AR::1::947_chr11
1_PCOS_AR	11	34994196	34994922	726	34994544	14	6.43478	23	0	0	1	PDHX	56867	in gene	1_PCOS_AR::1::948_chr11
1_PCOS_AR	11	34998324	34999051	727	34998688	10	5.69565	23	0	0	1	PDHX	61011	in gene	1_PCOS_AR::1::949_chr11
1_PCOS_AR	11	35061704	35062197	493	35061856	32	13.2	15	0	0	0				1_PCOS_AR::1::950_chr11
1_PCOS_AR	11	35212169	35212745	576	35212416	15	7.33333	18	0	0	1	CD44	51999	in gene	1_PCOS_AR::1::951_chr11
1_PCOS_AR	11	35268164	35268606	442	35268416	9	6.30769	13	0	0	1	SLC1A2	172689	downstream	1_PCOS_AR::1::952_chr11
1_PCOS_AR	11	35341060	35341796	736	35341344	37	11.0435	23	0	0	1	SLC1A2	99761	in gene	1_PCOS_AR::1::953_chr11
1_PCOS_AR	11	35575182	35575977	795	35575520	16	7	25	0	0	0				1_PCOS_AR::1::954_chr11
1_PCOS_AR	11	35576368	35576787	419	35576496	11	6.46154	13	0	0	0				1_PCOS_AR::1::955_chr11
1_PCOS_AR	11	35663092	35663752	660	35663392	11	4.7619	21	0	0	0				1_PCOS_AR::1::956_chr11
1_PCOS_AR	11	35859579	35859936	357	35859776	9	6.36364	11	0	0	0				1_PCOS_AR::1::957_chr11
1_PCOS_AR	11	35929389	35930286	897	35929760	100	28.0714	28	0	0	0				1_PCOS_AR::1::958_chr11
1_PCOS_AR	11	36171052	36171787	735	36171424	23	6.65217	23	0	0	1	LDLRAD3	205812	in gene	1_PCOS_AR::1::959_chr11
1_PCOS_AR	11	36270657	36271343	686	36270976	14	5.7619	21	0	0	0				1_PCOS_AR::1::960_chr11
1_PCOS_AR	11	36375977	36376695	718	36376352	19	8.36364	22	0	0	1	PRR5L	58627	in gene	1_PCOS_AR::1::961_chr11
1_PCOS_AR	11	37464064	37464690	626	37464336	11	5.6	20	0	0	0				1_PCOS_AR::1::962_chr11
1_PCOS_AR	11	37809864	37810320	456	37810208	9	5.42857	14	0	0	0				1_PCOS_AR::1::963_chr11
1_PCOS_AR	11	38026912	38027609	697	38027328	13	7.04545	22	0	0	0				1_PCOS_AR::1::964_chr11
1_PCOS_AR	11	38345184	38345625	441	38345408	9	4.71429	14	0	0	0				1_PCOS_AR::1::965_chr11
1_PCOS_AR	11	38857447	38857978	531	38857680	9	4.6875	16	0	0	0				1_PCOS_AR::1::966_chr11
1_PCOS_AR	11	40295371	40295948	577	40295728	10	5.55556	18	0	0	1	LRRC4C	19936	in gene	1_PCOS_AR::1::967_chr11
1_PCOS_AR	11	40409838	40410342	504	40410160	13	5.66667	15	0	0	0				1_PCOS_AR::1::968_chr11
1_PCOS_AR	11	40614528	40614941	413	40614656	13	5.76923	13	0	0	0				1_PCOS_AR::1::969_chr11
1_PCOS_AR	11	40889645	40890280	635	40890000	10	5.1	20	0	0	1	LOC100507187	591768	in gene	1_PCOS_AR::1::970_chr11
1_PCOS_AR	11	41024840	41025458	618	41025056	9	5	19	0	0	1	LOC100507187	456712	in gene	1_PCOS_AR::1::971_chr11
1_PCOS_AR	11	42183519	42183986	467	42183680	21	10.3571	14	0	0	0				1_PCOS_AR::1::972_chr11
1_PCOS_AR	11	42351357	42352052	695	42351712	28	9.31818	22	0	0	0				1_PCOS_AR::1::973_chr11
1_PCOS_AR	11	43942195	43942895	700	43942432	15	7.45455	22	0	1	2	ALKBH3, LOC100507300	40075, 44	downstream, in gene	1_PCOS_AR::1::974_chr11
1_PCOS_AR	11	44024525	44024879	354	44024736	12	6.36364	11	0	0	0				1_PCOS_AR::1::975_chr11
1_PCOS_AR	11	44230658	44231208	550	44231024	8	5.29412	17	0	0	1	EXT2	113925	in gene	1_PCOS_AR::1::976_chr11
1_PCOS_AR	11	44586011	44586603	592	44586272	11	5.94737	19	1	1	1	CD82	-869	upstream	1_PCOS_AR::1::977_chr11
1_PCOS_AR	11	44610887	44611394	507	44611088	8	4.75	16	0	0	1	CD82	23947	in gene	1_PCOS_AR::1::978_chr11
1_PCOS_AR	11	46670645	46671351	706	46671008	27	9.81818	22	0	0	1	KIAA0652	32182	in gene	1_PCOS_AR::1::979_chr11
1_PCOS_AR	11	46735938	46736559	621	46736224	12	5.31579	19	0	1	2	ZNF408, F2	13907, -4519	downstream, upstream	1_PCOS_AR::1::980_chr11
1_PCOS_AR	11	47628830	47629378	548	47629040	26	9.66667	18	0	0	1	MTCH2	35166	downstream	1_PCOS_AR::1::981_chr11
1_PCOS_AR	11	47814103	47814781	678	47814400	11	4.7619	21	0	0	1	NUP160	55657	in gene	1_PCOS_AR::1::982_chr11
1_PCOS_AR	11	47995416	47996332	916	47996096	14	7.92857	28	0	1	1	PTPRJ	-6014	upstream	1_PCOS_AR::1::983_chr11
1_PCOS_AR	11	58497906	58498448	542	58498208	16	6.47059	17	0	1	1	GLYAT	1239	in gene	1_PCOS_AR::1::984_chr11
1_PCOS_AR	11	59312782	59313265	483	59312896	16	7.78571	14	0	0	0				1_PCOS_AR::1::985_chr11
1_PCOS_AR	11	59474145	59474830	685	59474432	11	4.71429	21	0	0	1	OR10V1	6886	downstream	1_PCOS_AR::1::986_chr11
1_PCOS_AR	11	60608056	60608711	655	60608416	23	8.19048	21	0	1	2	CCDC86, GPR44	-1013, 15028	upstream, downstream	1_PCOS_AR::1::987_chr11
1_PCOS_AR	11	61095167	61095797	630	61095408	9	4.75	20	0	1	2	DDB1, DAK	5258, -5246	in gene, upstream	1_PCOS_AR::1::988_chr11
1_PCOS_AR	11	61136696	61137429	733	61137248	14	8.18182	22	0	1	2	CYBASC3, TMEM138	-7493, 7775	upstream, downstream	1_PCOS_AR::1::989_chr11
1_PCOS_AR	11	61370339	61371063	724	61370720	32	10.8636	22	0	0	0				1_PCOS_AR::1::990_chr11
1_PCOS_AR	11	62168153	62168885	732	62168544	30	11.6957	23	0	0	1	ASRGL1	63770	downstream	1_PCOS_AR::1::991_chr11
1_PCOS_AR	11	62275605	62276265	660	62275888	13	5.28571	21	0	0	1	AHNAK	38444	in gene	1_PCOS_AR::1::992_chr11
1_PCOS_AR	11	62312801	62313419	618	62313184	11	5.47368	19	1	1	1	AHNAK	1148	in gene	1_PCOS_AR::1::993_chr11
1_PCOS_AR	11	62328069	62328703	634	62328352	13	6.68421	19	0	0	1	EEF1G	13108	in gene	1_PCOS_AR::1::994_chr11
1_PCOS_AR	11	62647073	62647417	344	62647248	13	7.4	10	0	0	1	SLC3A2	23730	in gene	1_PCOS_AR::1::995_chr11
1_PCOS_AR	11	66659682	66660040	358	66659840	16	8.90909	11	0	0	1	PC	66007	in gene	1_PCOS_AR::1::996_chr11
1_PCOS_AR	11	66970519	66970890	371	66970656	9	5.33333	12	0	1	2	KDM2A, LOC100505593	83916, -5959	in gene, upstream	1_PCOS_AR::1::997_chr11
1_PCOS_AR	11	68713338	68713806	468	68713504	12	5.33333	15	0	0	1	IGHMBP2	42185	downstream	1_PCOS_AR::1::998_chr11
1_PCOS_AR	11	69048259	69048911	652	69048480	13	6.05	20	0	0	0				1_PCOS_AR::1::999_chr11
1_PCOS_AR	11	69166117	69166788	671	69166432	14	6.25	20	0	0	0				1_PCOS_AR::1::1000_chr11
1_PCOS_AR	11	69311751	69312365	614	69312096	17	7.38889	18	0	0	0				1_PCOS_AR::1::1001_chr11
1_PCOS_AR	11	69954071	69954880	809	69954496	31	9.65385	26	0	0	1	ANO1	30088	in gene	1_PCOS_AR::1::1002_chr11
1_PCOS_AR	11	72686771	72687216	445	72686976	12	6.46154	13	0	0	1	FCHSD2	166167	in gene	1_PCOS_AR::1::1003_chr11
1_PCOS_AR	11	73846154	73846866	712	73846400	12	5.90909	22	0	0	1	C2CD3	35664	in gene	1_PCOS_AR::1::1004_chr11
1_PCOS_AR	11	74027961	74028569	608	74028224	14	6.05263	19	0	1	1	P4HA3	-5525	upstream	1_PCOS_AR::1::1005_chr11
1_PCOS_AR	11	74029677	74030444	767	74029952	20	9.25	24	0	1	1	P4HA3	-7253	upstream	1_PCOS_AR::1::1006_chr11
1_PCOS_AR	11	74347431	74348146	715	74347776	15	5.09091	22	0	0	1	POLD3	44147	in gene	1_PCOS_AR::1::1007_chr11
1_PCOS_AR	11	74636101	74636738	637	74636384	11	5.7	20	0	0	1	XRRA1	23848	in gene	1_PCOS_AR::1::1008_chr11
1_PCOS_AR	11	74667464	74667843	379	74667696	10	5.45455	11	0	1	2	XRRA1, SPCS2	-7464, 7404	upstream, in gene	1_PCOS_AR::1::1009_chr11
1_PCOS_AR	11	75794481	75795229	748	75794816	25	7.91304	23	0	0	1	UVRAG	268604	in gene	1_PCOS_AR::1::1010_chr11
1_PCOS_AR	11	75797638	75798299	661	75797936	10	5.05	20	0	0	1	UVRAG	271724	in gene	1_PCOS_AR::1::1011_chr11
1_PCOS_AR	11	75814246	75814739	493	75814560	21	9.6	15	0	0	1	UVRAG	288348	in gene	1_PCOS_AR::1::1012_chr11
1_PCOS_AR	11	76298710	76299327	617	76299040	10	5.52632	19	0	0	0				1_PCOS_AR::1::1013_chr11
1_PCOS_AR	11	76412698	76413151	453	76412816	16	6.92857	14	0	0	0				1_PCOS_AR::1::1014_chr11
1_PCOS_AR	11	76970681	76971075	394	76970784	13	5.69231	13	0	0	1	GDPD4	27679	in gene	1_PCOS_AR::1::1015_chr11
1_PCOS_AR	11	76978721	76979472	751	76979168	22	8.90909	22	0	0	1	GDPD4	19295	in gene	1_PCOS_AR::1::1016_chr11
1_PCOS_AR	11	76998628	76999155	527	76998848	14	6.93333	15	0	1	1	GDPD4	-385	upstream	1_PCOS_AR::1::1017_chr11
1_PCOS_AR	11	78947599	78948223	624	78947904	11	5.10526	19	0	0	1	ODZ4	203791	in gene	1_PCOS_AR::1::1018_chr11
1_PCOS_AR	11	82837865	82838236	371	82838048	14	7.72727	11	0	0	0				1_PCOS_AR::1::1019_chr11
1_PCOS_AR	11	84659165	84659565	400	84659296	9	5	12	0	0	1	DLG2	679018	in gene	1_PCOS_AR::1::1020_chr11
1_PCOS_AR	11	85194836	85195308	472	85195072	125	58.2143	14	0	0	1	DLG2	143242	in gene	1_PCOS_AR::1::1021_chr11
1_PCOS_AR	11	85436687	85437385	698	85437088	10	5.7619	21	0	0	1	SYTL2	85090	in gene	1_PCOS_AR::1::1022_chr11
1_PCOS_AR	11	85483748	85484148	400	85483904	11	6.25	12	0	0	1	SYTL2	38274	in gene	1_PCOS_AR::1::1023_chr11
1_PCOS_AR	11	85752920	85753465	545	85753120	12	5.17647	17	0	0	1	PICALM	26988	in gene	1_PCOS_AR::1::1024_chr11
1_PCOS_AR	11	85800577	85801266	689	85800864	23	7.04762	21	0	0	0				1_PCOS_AR::1::1025_chr11
1_PCOS_AR	11	86036142	86036539	397	86036320	16	8.58333	12	0	0	1	C11orf73	23067	in gene	1_PCOS_AR::1::1026_chr11
1_PCOS_AR	11	86195208	86195963	755	86195472	17	8.04348	23	0	0	1	ME3	188206	in gene	1_PCOS_AR::1::1027_chr11
1_PCOS_AR	11	86235014	86235626	612	86235328	14	6.10526	19	0	0	1	ME3	148350	in gene	1_PCOS_AR::1::1028_chr11
1_PCOS_AR	11	86258696	86259446	750	86259040	19	7.30435	23	0	0	1	ME3	124638	in gene	1_PCOS_AR::1::1029_chr11
1_PCOS_AR	11	86459349	86459861	512	86459488	18	8.0625	16	0	0	0				1_PCOS_AR::1::1030_chr11
1_PCOS_AR	11	86471521	86472219	698	86471840	25	7.6	20	0	0	0				1_PCOS_AR::1::1031_chr11
1_PCOS_AR	11	86848678	86849193	515	86848960	19	7.1875	16	0	0	1	TMEM135	100074	in gene	1_PCOS_AR::1::1032_chr11
1_PCOS_AR	11	87143021	87143617	596	87143344	11	5.52632	19	0	0	0				1_PCOS_AR::1::1033_chr11
1_PCOS_AR	11	88002790	88003441	651	88003104	17	5.85	20	0	0	0				1_PCOS_AR::1::1034_chr11
1_PCOS_AR	11	88135292	88135981	689	88135552	13	5.59091	22	0	0	0				1_PCOS_AR::1::1035_chr11
1_PCOS_AR	11	89076020	89076594	574	89076352	11	5.11765	17	0	0	1	NOX4	155011	in gene	1_PCOS_AR::1::1036_chr11
1_PCOS_AR	11	89251308	89251759	451	89251424	13	5.92857	14	0	0	0				1_PCOS_AR::1::1037_chr11
1_PCOS_AR	11	92009871	92010338	467	92010144	17	7.14286	14	0	0	0				1_PCOS_AR::1::1038_chr11
1_PCOS_AR	11	92066030	92066553	523	92066400	8	5.125	16	0	0	0				1_PCOS_AR::1::1039_chr11
1_PCOS_AR	11	92260969	92261673	704	92261333	12	5.90476	21	0	0	1	FAT3	176071	in gene	1_PCOS_AR::1::1040_chr11
1_PCOS_AR	11	92787805	92788420	615	92788192	25	8.5	20	0	0	0				1_PCOS_AR::1::1041_chr11
1_PCOS_AR	11	93356419	93356833	414	93356640	19	8.66667	12	0	0	0				1_PCOS_AR::1::1042_chr11
1_PCOS_AR	11	93869286	93869825	539	93869600	24	9.33333	15	0	0	1	PANX1	7506	in gene	1_PCOS_AR::1::1043_chr11
1_PCOS_AR	11	93884435	93884876	441	93884576	41	17.8571	14	0	0	1	PANX1	22482	in gene	1_PCOS_AR::1::1044_chr11
1_PCOS_AR	11	93897532	93897968	436	93897824	11	4.78571	14	0	0	1	PANX1	35730	in gene	1_PCOS_AR::1::1045_chr11
1_PCOS_AR	11	94307598	94308316	718	94308000	20	7.31818	22	0	0	1	PIWIL4	7526	in gene	1_PCOS_AR::1::1046_chr11
1_PCOS_AR	11	94310821	94311536	715	94311168	14	6.90909	22	0	0	1	PIWIL4	10694	in gene	1_PCOS_AR::1::1047_chr11
1_PCOS_AR	11	94666247	94666955	708	94666624	15	7.19048	21	0	0	0				1_PCOS_AR::1::1048_chr11
1_PCOS_AR	11	94809510	94810050	540	94809760	12	5.52941	17	0	0	1	SFRS2B	9704	downstream	1_PCOS_AR::1::1049_chr11
1_PCOS_AR	11	95071633	95072088	455	95071808	15	7.85714	14	0	0	0				1_PCOS_AR::1::1050_chr11
1_PCOS_AR	11	95245880	95246282	402	95246112	9	5.46154	13	0	0	0				1_PCOS_AR::1::1051_chr11
1_PCOS_AR	11	95404804	95405241	437	95404928	9	5	13	0	0	0				1_PCOS_AR::1::1052_chr11
1_PCOS_AR	11	95456413	95456894	481	95456704	12	5.93333	15	0	0	0				1_PCOS_AR::1::1053_chr11
1_PCOS_AR	11	95610160	95611038	878	95610560	14	7.59259	27	0	0	1	MTMR2	46811	in gene	1_PCOS_AR::1::1054_chr11
1_PCOS_AR	11	95790636	95791298	662	95790848	46	14.6667	21	0	0	1	MAML2	285496	in gene	1_PCOS_AR::1::1055_chr11
1_PCOS_AR	11	95889818	95890551	733	95890240	11	5.95652	23	0	0	1	MAML2	186104	in gene	1_PCOS_AR::1::1056_chr11
1_PCOS_AR	11	97285848	97286316	468	97286000	11	4.6	15	0	0	0				1_PCOS_AR::1::1057_chr11
1_PCOS_AR	11	99375954	99376600	646	99376352	11	6.05	20	0	0	1	CNTN5	484481	in gene	1_PCOS_AR::1::1058_chr11
1_PCOS_AR	11	99564476	99565090	614	99564704	11	4.5	20	0	0	1	CNTN5	672833	in gene	1_PCOS_AR::1::1059_chr11
1_PCOS_AR	11	99651217	99651679	462	99651520	10	4.64286	14	0	0	1	CNTN5	759649	in gene	1_PCOS_AR::1::1060_chr11
1_PCOS_AR	11	100023530	100024013	483	100023856	8	5.35714	14	0	0	1	CNTN5	1131985	in gene	1_PCOS_AR::1::1061_chr11
1_PCOS_AR	11	100274515	100274869	354	100274688	9	6.36364	11	0	0	0				1_PCOS_AR::1::1062_chr11
1_PCOS_AR	11	100501534	100502196	662	100501952	13	6.1	20	0	0	0				1_PCOS_AR::1::1063_chr11
1_PCOS_AR	11	100610349	100610924	575	100610592	19	6.66667	18	0	0	1	FLJ32810	52185	in gene	1_PCOS_AR::1::1064_chr11
1_PCOS_AR	11	100747361	100748049	688	100747648	11	6	21	0	0	1	FLJ32810	189241	in gene	1_PCOS_AR::1::1065_chr11
1_PCOS_AR	11	100761418	100761909	491	100761664	17	8.26667	15	0	0	1	FLJ32810	203257	in gene	1_PCOS_AR::1::1066_chr11
1_PCOS_AR	11	101219893	101220440	547	101220016	11	5.94118	17	0	0	0				1_PCOS_AR::1::1067_chr11
1_PCOS_AR	11	101358353	101359098	745	101358752	16	7.26087	23	0	0	1	TRPC6	95907	in gene	1_PCOS_AR::1::1068_chr11
1_PCOS_AR	11	101589057	101589718	661	101589328	13	5.35	20	0	0	0				1_PCOS_AR::1::1069_chr11
1_PCOS_AR	11	101616322	101616971	649	101616704	15	6.45	20	0	0	0				1_PCOS_AR::1::1070_chr11
1_PCOS_AR	11	101734122	101734594	472	101734272	14	6.33333	15	0	0	0				1_PCOS_AR::1::1071_chr11
1_PCOS_AR	11	102048750	102049454	704	102049013	14	7.68182	22	0	0	1	YAP1	67821	in gene	1_PCOS_AR::1::1072_chr11
1_PCOS_AR	11	102087320	102087836	516	102087680	10	5.375	16	0	0	1	YAP1	106488	in gene	1_PCOS_AR::1::1073_chr11
1_PCOS_AR	11	102183257	102183993	736	102183616	28	9	23	0	1	1	BIRC3	-4578	upstream	1_PCOS_AR::1::1074_chr11
1_PCOS_AR	11	102430859	102431764	905	102431296	29	9.39286	28	0	0	0				1_PCOS_AR::1::1075_chr11
1_PCOS_AR	11	102491713	102492260	547	102492032	16	6.94118	17	0	0	1	MMP20	4031	in gene	1_PCOS_AR::1::1076_chr11
1_PCOS_AR	11	102630934	102631579	645	102631232	12	5.05	20	0	0	1	MMP10	20127	downstream	1_PCOS_AR::1::1077_chr11
1_PCOS_AR	11	102720091	102720459	368	102720288	16	8.25	12	0	1	1	MMP3	-5946	upstream	1_PCOS_AR::1::1078_chr11
1_PCOS_AR	11	103320892	103321396	504	103321136	12	4.5	16	0	0	1	DYNC2H1	340976	in gene	1_PCOS_AR::1::1079_chr11
1_PCOS_AR	11	103643776	103644251	475	103643904	15	6.06667	15	0	0	0				1_PCOS_AR::1::1080_chr11
1_PCOS_AR	11	103899202	103899545	343	103899376	25	14.8	10	0	0	2	PDGFD, DDI1	135651, -7932	in gene, upstream	1_PCOS_AR::1::1081_chr11
1_PCOS_AR	11	103976792	103977389	597	103977040	13	5.73684	19	0	0	1	PDGFD	57987	in gene	1_PCOS_AR::1::1082_chr11
1_PCOS_AR	11	104839073	104839485	412	104839200	8	4.91667	12	0	1	1	CASP4	125	in gene	1_PCOS_AR::1::1083_chr11
1_PCOS_AR	11	104917796	104918476	680	104918080	15	6	21	0	1	1	CARD16	-2029	upstream	1_PCOS_AR::1::1084_chr11
1_PCOS_AR	11	105114980	105115716	736	105115312	13	5.56522	23	0	0	0				1_PCOS_AR::1::1085_chr11
1_PCOS_AR	11	106151030	106151553	523	106151264	13	4.70588	17	0	0	0				1_PCOS_AR::1::1086_chr11
1_PCOS_AR	11	107566710	107567391	681	107567040	16	5.19048	21	0	0	0				1_PCOS_AR::1::1087_chr11
1_PCOS_AR	11	108542760	108543243	483	108543072	9	5.13333	15	0	0	1	DDX10	7256	in gene	1_PCOS_AR::1::1088_chr11
1_PCOS_AR	11	108868438	108869123	685	108868704	12	5.5	22	0	0	0				1_PCOS_AR::1::1089_chr11
1_PCOS_AR	11	108908958	108909546	588	108909216	10	5	19	0	0	0				1_PCOS_AR::1::1090_chr11
1_PCOS_AR	11	110055778	110056404	626	110056064	14	5.5	18	0	0	0				1_PCOS_AR::1::1091_chr11
1_PCOS_AR	11	110228077	110228456	379	110228192	10	5.36364	11	0	0	0				1_PCOS_AR::1::1092_chr11
1_PCOS_AR	11	110361598	110361909	311	110361728	13	7.66667	9	0	0	0				1_PCOS_AR::1::1093_chr11
1_PCOS_AR	11	110396532	110397161	629	110396832	12	5.5	20	0	0	0				1_PCOS_AR::1::1094_chr11
1_PCOS_AR	11	110843207	110843849	642	110843488	13	5.6	20	0	0	0				1_PCOS_AR::1::1095_chr11
1_PCOS_AR	11	111076612	111077660	1048	111076832	14	5.6875	32	0	0	0				1_PCOS_AR::1::1096_chr11
1_PCOS_AR	11	111307352	111308174	822	111307872	12	5.92	25	0	0	1	LOC644277	8649	in gene	1_PCOS_AR::1::1097_chr11
1_PCOS_AR	11	111311966	111312612	646	111312384	27	9.75	20	0	0	1	LOC644277	13161	in gene	1_PCOS_AR::1::1098_chr11
1_PCOS_AR	11	111689731	111690740	1009	111690208	10	6.19355	31	0	0	1	ALG9	52097	in gene	1_PCOS_AR::1::1099_chr11
1_PCOS_AR	11	112031729	112032019	290	112031856	14	8.22222	9	0	1	2	IL18, TEX12	2984, -6239	in gene, upstream	1_PCOS_AR::1::1100_chr11
1_PCOS_AR	11	112111907	112112491	584	112112448	9	6.77778	18	0	0	2	PTS, C11orf34	15360, 19135	downstream, downstream	1_PCOS_AR::1::1101_chr11
1_PCOS_AR	11	112188527	112189325	798	112188877	10	5.6	25	0	0	0				1_PCOS_AR::1::1102_chr11
1_PCOS_AR	11	112235396	112236337	941	112235840	29	10.8966	29	0	0	0				1_PCOS_AR::1::1103_chr11
1_PCOS_AR	11	112237454	112237922	468	112237632	31	13.9286	14	0	0	0				1_PCOS_AR::1::1104_chr11
1_PCOS_AR	11	112451564	112451920	356	112451776	17	8.18182	11	0	0	0				1_PCOS_AR::1::1105_chr11
1_PCOS_AR	11	112980795	112981062	267	112980896	13	8	8	0	0	1	NCAM1	148901	in gene	1_PCOS_AR::1::1106_chr11
1_PCOS_AR	11	114030457	114031294	837	114030912	69	18.1154	26	0	0	1	ZBTB16	100481	in gene	1_PCOS_AR::1::1107_chr11
1_PCOS_AR	11	114033333	114034206	873	114033696	121	29.6296	27	0	0	1	ZBTB16	103265	in gene	1_PCOS_AR::1::1108_chr11
1_PCOS_AR	11	114034490	114035114	624	114034784	51	18.1579	19	0	0	1	ZBTB16	104353	in gene	1_PCOS_AR::1::1109_chr11
1_PCOS_AR	11	114037463	114038210	747	114037856	15	6.20833	24	0	0	1	ZBTB16	107425	in gene	1_PCOS_AR::1::1110_chr11
1_PCOS_AR	11	114049734	114050676	942	114050176	110	34.2069	29	0	0	1	ZBTB16	119745	in gene	1_PCOS_AR::1::1111_chr11
1_PCOS_AR	11	114166912	114167419	507	114167136	14	6.125	16	0	2	2	NNMT, LOC100506941	601, 1726	in gene, in gene	1_PCOS_AR::1::1112_chr11
1_PCOS_AR	11	115071709	115072438	729	115072096	18	7.72727	22	0	0	1	CADM1	303145	in gene	1_PCOS_AR::1::1113_chr11
1_PCOS_AR	11	115097111	115097564	453	115097312	8	6.07143	14	0	0	1	CADM1	277929	in gene	1_PCOS_AR::1::1114_chr11
1_PCOS_AR	11	115493624	115494159	535	115493824	15	6.82353	17	0	0	0				1_PCOS_AR::1::1115_chr11
1_PCOS_AR	11	116943148	116943674	526	116943392	19	9	16	0	0	1	SIK3	25601	in gene	1_PCOS_AR::1::1116_chr11
1_PCOS_AR	11	117092296	117092878	582	117092576	10	5.22222	18	0	0	1	PCSK7	10235	in gene	1_PCOS_AR::1::1117_chr11
1_PCOS_AR	11	117109832	117110600	768	117110176	14	6.13043	23	0	1	2	PCSK7, RNF214	-7365, 6772	upstream, in gene	1_PCOS_AR::1::1118_chr11
1_PCOS_AR	11	117130027	117130570	543	117130304	9	5.11765	17	0	0	1	RNF214	26900	in gene	1_PCOS_AR::1::1119_chr11
1_PCOS_AR	11	118662217	118662540	323	118662368	11	6.55556	9	1	1	1	DDX6	-396	upstream	1_PCOS_AR::1::1120_chr11
1_PCOS_AR	11	120271474	120272078	604	120271664	21	8.31579	19	0	0	1	ARHGEF12	63718	in gene	1_PCOS_AR::1::1121_chr11
1_PCOS_AR	11	120341743	120342185	442	120341984	19	8.46154	13	0	0	1	ARHGEF12	134038	in gene	1_PCOS_AR::1::1122_chr11
1_PCOS_AR	11	120799296	120799695	399	120799456	8	4.61538	13	0	0	1	GRIK4	268428	in gene	1_PCOS_AR::1::1123_chr11
1_PCOS_AR	11	121625128	121625672	544	121625456	16	7.94118	17	0	0	0				1_PCOS_AR::1::1124_chr11
1_PCOS_AR	11	121867354	121867730	376	121867488	13	6.81818	11	0	0	0				1_PCOS_AR::1::1125_chr11
1_PCOS_AR	11	122032710	122033285	575	122033024	27	11.0556	18	0	0	3	LOC100507145, LOC399959, MIR100	260555, 40746, -10008	in gene, in gene, upstream	1_PCOS_AR::1::1126_chr11
1_PCOS_AR	11	122059926	122060604	678	122060208	8	5.66667	21	0	0	2	LOC100507145, LOC399959	233371, 13562	in gene, in gene	1_PCOS_AR::1::1127_chr11
1_PCOS_AR	11	122276056	122276723	667	122276368	10	6	21	0	0	1	LOC100507145	17211	in gene	1_PCOS_AR::1::1128_chr11
1_PCOS_AR	11	122619604	122620222	618	122619744	25	9.78947	19	0	0	1	UBASH3B	93346	in gene	1_PCOS_AR::1::1129_chr11
1_PCOS_AR	11	122654895	122655831	936	122655488	45	12.8214	28	0	0	1	UBASH3B	129090	in gene	1_PCOS_AR::1::1130_chr11
1_PCOS_AR	11	122977012	122977388	376	122977152	16	8.54545	11	0	0	1	ASAM	88855	in gene	1_PCOS_AR::1::1131_chr11
1_PCOS_AR	11	123035220	123035773	553	123035552	10	5.58824	17	0	0	1	ASAM	30455	in gene	1_PCOS_AR::1::1132_chr11
1_PCOS_AR	11	123036762	123037369	607	123037072	9	5.47368	19	0	0	1	ASAM	28935	in gene	1_PCOS_AR::1::1133_chr11
1_PCOS_AR	11	124146023	124146656	633	124146256	30	10.5	20	0	0	0				1_PCOS_AR::1::1134_chr11
1_PCOS_AR	11	125133075	125133967	892	125133664	10	5.32143	28	0	0	1	PKNOX2	99105	in gene	1_PCOS_AR::1::1135_chr11
1_PCOS_AR	11	126266951	126267354	403	126267168	14	6.91667	12	0	0	1	ST3GAL4	41072	in gene	1_PCOS_AR::1::1136_chr11
1_PCOS_AR	11	128077731	128078658	927	128078016	8	5.03448	29	0	0	0				1_PCOS_AR::1::1137_chr11
1_PCOS_AR	11	128465729	128466217	488	128465856	12	5	15	0	0	1	ETS1	-8403	upstream	1_PCOS_AR::1::1138_chr11
1_PCOS_AR	11	129972664	129973893	1229	129973504	18	6.84615	39	0	0	1	APLP2	33788	in gene	1_PCOS_AR::1::1139_chr11
1_PCOS_AR	11	130869930	130870771	841	130870261	10	5.76923	26	0	0	0				1_PCOS_AR::1::1140_chr11
1_PCOS_AR	11	131934677	131935395	718	131935104	17	9.34783	23	0	0	1	NTM	694733	in gene	1_PCOS_AR::1::1141_chr11
1_PCOS_AR	11	131941674	131942585	911	131942192	11	6.10714	28	0	0	1	NTM	701821	in gene	1_PCOS_AR::1::1142_chr11
1_PCOS_AR	12	443269	443687	418	443504	26	12.8333	12	0	0	1	KDM5A	55116	in gene	1_PCOS_AR::1::1143_chr12
1_PCOS_AR	12	741381	742043	662	741685	12	5.8	20	0	1	2	NINJ2, LOC100049716	31070, 1628	in gene, in gene	1_PCOS_AR::1::1144_chr12
1_PCOS_AR	12	863545	864310	765	863904	14	5.04167	24	1	1	1	WNK1	1815	in gene	1_PCOS_AR::1::1145_chr12
1_PCOS_AR	12	1466308	1466775	467	1466496	13	7.35714	14	0	0	1	ERC1	366092	in gene	1_PCOS_AR::1::1146_chr12
1_PCOS_AR	12	1583124	1583777	653	1583408	9	5.33333	21	0	0	1	ERC1	483004	in gene	1_PCOS_AR::1::1147_chr12
1_PCOS_AR	12	1628290	1628947	657	1628576	17	6.1	20	0	0	0				1_PCOS_AR::1::1148_chr12
1_PCOS_AR	12	2270497	2271172	675	2270848	20	6.04762	21	0	0	1	CACNA1C	108432	in gene	1_PCOS_AR::1::1149_chr12
1_PCOS_AR	12	2289371	2289961	590	2289632	13	7.77778	18	0	0	1	CACNA1C	127216	in gene	1_PCOS_AR::1::1150_chr12
1_PCOS_AR	12	2373928	2374764	836	2374336	18	7.30769	26	0	0	1	CACNA1C	211920	in gene	1_PCOS_AR::1::1151_chr12
1_PCOS_AR	12	2377618	2378670	1052	2378216	12	5.625	32	0	0	1	CACNA1C	215800	in gene	1_PCOS_AR::1::1152_chr12
1_PCOS_AR	12	2420052	2420818	766	2420432	12	5.95833	24	0	0	1	CACNA1C	258016	in gene	1_PCOS_AR::1::1153_chr12
1_PCOS_AR	12	2445280	2446083	803	2445696	21	6.96154	26	0	0	1	CACNA1C	283280	in gene	1_PCOS_AR::1::1154_chr12
1_PCOS_AR	12	3279757	3280400	643	3280096	10	4.95	20	0	0	1	TSPAN9	93575	in gene	1_PCOS_AR::1::1155_chr12
1_PCOS_AR	12	3750657	3751308	651	3750832	20	8.85	20	0	0	1	EFCAB4B	111534	in gene	1_PCOS_AR::1::1156_chr12
1_PCOS_AR	12	4239696	4240485	789	4240032	32	9.24	25	0	0	0				1_PCOS_AR::1::1157_chr12
1_PCOS_AR	12	5500826	5501247	421	5501088	12	5.61538	13	0	0	0				1_PCOS_AR::1::1158_chr12
1_PCOS_AR	12	5550566	5551008	442	5550816	16	7.07143	14	0	0	1	NTF3	9536	in gene	1_PCOS_AR::1::1159_chr12
1_PCOS_AR	12	6449109	6449853	744	6449440	15	6.78261	23	0	1	2	TNFRSF1A, SCNN1A	1843, 37083	in gene, downstream	1_PCOS_AR::1::1160_chr12
1_PCOS_AR	12	6485293	6485643	350	6485504	15	7.18182	11	0	1	2	SCNN1A, LTBR	1019, -7853	in gene, upstream	1_PCOS_AR::1::1161_chr12
1_PCOS_AR	12	7186485	7187026	541	7186752	29	10.9375	16	0	1	2	C1S, C1R	18772, 2660	downstream, downstream	1_PCOS_AR::1::1162_chr12
1_PCOS_AR	12	7585813	7586276	463	7586048	9	4.6	15	0	0	1	CD163L1	10701	in gene	1_PCOS_AR::1::1163_chr12
1_PCOS_AR	12	7651201	7652037	836	7651648	39	12.1923	26	0	0	1	CD163	4766	in gene	1_PCOS_AR::1::1164_chr12
1_PCOS_AR	12	8123110	8123566	456	8123408	11	5.28571	14	1	0	0				1_PCOS_AR::1::1165_chr12
1_PCOS_AR	12	9268103	9268924	821	9268512	11	5.64	25	0	1	1	A2M	46	in gene	1_PCOS_AR::1::1166_chr12
1_PCOS_AR	12	9889302	9889993	691	9889664	20	6.40909	22	0	1	1	CLECL1	-3804	upstream	1_PCOS_AR::1::1167_chr12
1_PCOS_AR	12	10250055	10250459	404	10250208	15	8.58333	12	0	1	1	CLEC1A	1397	in gene	1_PCOS_AR::1::1168_chr12
1_PCOS_AR	12	10336997	10337458	461	10337120	9	5.92857	14	0	0	1	C12orf59	5563	in gene	1_PCOS_AR::1::1169_chr12
1_PCOS_AR	12	10453652	10454296	644	10454016	25	9.5	20	0	1	1	KLRD1	-3034	upstream	1_PCOS_AR::1::1170_chr12
1_PCOS_AR	12	10456524	10457106	582	10456864	15	6.55556	18	0	1	1	KLRD1	-186	upstream	1_PCOS_AR::1::1171_chr12
1_PCOS_AR	12	10537720	10538278	558	10538048	47	17.5	18	0	0	1	KLRK1	4592	in gene	1_PCOS_AR::1::1172_chr12
1_PCOS_AR	12	10873821	10874311	490	10874037	10	5.625	16	0	1	1	CSDA	1916	in gene	1_PCOS_AR::1::1173_chr12
1_PCOS_AR	12	10905391	10906073	682	10905760	17	6.94444	18	0	0	1	LOC100506226	2927	in gene	1_PCOS_AR::1::1174_chr12
1_PCOS_AR	12	11916596	11917264	668	11916896	14	7.25	20	0	0	1	ETV6	114108	in gene	1_PCOS_AR::1::1175_chr12
1_PCOS_AR	12	12059459	12059915	456	12059664	11	6.76923	13	0	0	0				1_PCOS_AR::1::1176_chr12
1_PCOS_AR	12	12348519	12348936	417	12348693	7	4.91667	12	0	0	1	LRP6	71118	in gene	1_PCOS_AR::1::1177_chr12
1_PCOS_AR	12	12813920	12814457	537	12814240	12	5.05882	17	0	0	1	GPR19	34881	in gene	1_PCOS_AR::1::1178_chr12
1_PCOS_AR	12	12957365	12957895	530	12957632	15	6.8125	16	0	0	1	DDX47	-8648	upstream	1_PCOS_AR::1::1179_chr12
1_PCOS_AR	12	13249405	13250037	632	13249648	29	11.3	20	0	0	1	GSG1	6971	in gene	1_PCOS_AR::1::1180_chr12
1_PCOS_AR	12	13288582	13289291	709	13288928	59	18.6818	22	0	0	0				1_PCOS_AR::1::1181_chr12
1_PCOS_AR	12	13500046	13500626	580	13500256	10	4.77778	18	0	0	0				1_PCOS_AR::1::1182_chr12
1_PCOS_AR	12	14722359	14723061	702	14722752	16	5.66667	21	0	1	1	PLBD1	-1961	upstream	1_PCOS_AR::1::1183_chr12
1_PCOS_AR	12	15098934	15099627	693	15099264	14	4.86364	22	0	1	2	ERP27, ARHGDIB	-7801, 15298	upstream, in gene	1_PCOS_AR::1::1184_chr12
1_PCOS_AR	12	15743383	15743816	433	15743616	8	5.21429	14	0	0	1	PTPRO	268129	in gene	1_PCOS_AR::1::1185_chr12
1_PCOS_AR	12	15781767	15782603	836	15782208	52	14.6	25	0	0	1	EPS8	160302	in gene	1_PCOS_AR::1::1186_chr12
1_PCOS_AR	12	15803562	15804244	682	15803904	16	5.66667	21	0	0	1	EPS8	138606	in gene	1_PCOS_AR::1::1187_chr12
1_PCOS_AR	12	15815484	15816142	658	15815792	9	4.19048	21	0	0	1	EPS8	126718	in gene	1_PCOS_AR::1::1188_chr12
1_PCOS_AR	12	16131358	16131854	496	16131664	13	7	15	0	0	1	DERA	67478	in gene	1_PCOS_AR::1::1189_chr12
1_PCOS_AR	12	16149879	16150506	627	16150144	13	4.95	20	0	0	1	DERA	85958	in gene	1_PCOS_AR::1::1190_chr12
1_PCOS_AR	12	18450149	18450570	421	18450288	7	5	13	0	0	1	PIK3C2G	35814	in gene	1_PCOS_AR::1::1191_chr12
1_PCOS_AR	12	18900795	18901303	508	18901024	15	8	15	0	0	2	PLCZ1, CAPZA3	-10106, 9979	upstream, downstream	1_PCOS_AR::1::1192_chr12
1_PCOS_AR	12	19700086	19700760	674	19700320	13	6.71429	21	0	0	0				1_PCOS_AR::1::1193_chr12
1_PCOS_AR	12	20122878	20123515	637	20123168	32	11.45	20	0	0	0				1_PCOS_AR::1::1194_chr12
1_PCOS_AR	12	20130921	20131590	669	20131264	15	6.61905	21	0	0	0				1_PCOS_AR::1::1195_chr12
1_PCOS_AR	12	20281766	20282313	547	20282128	14	6.82353	17	0	0	0				1_PCOS_AR::1::1196_chr12
1_PCOS_AR	12	20704083	20704607	524	20704416	114	40.3125	16	1	0	1	PDE3A	182219	in gene	1_PCOS_AR::1::1197_chr12
1_PCOS_AR	12	21975737	21976216	479	21975856	11	6.6	15	0	0	1	ABCC9	113772	in gene	1_PCOS_AR::1::1198_chr12
1_PCOS_AR	12	21981589	21982090	501	21981888	41	15.875	16	0	0	1	ABCC9	107740	in gene	1_PCOS_AR::1::1199_chr12
1_PCOS_AR	12	21984824	21985623	799	21985184	28	8.88	25	0	0	1	ABCC9	104444	in gene	1_PCOS_AR::1::1200_chr12
1_PCOS_AR	12	22629966	22630686	720	22630320	15	5.04545	22	0	0	1	KIAA0528	67132	in gene	1_PCOS_AR::1::1201_chr12
1_PCOS_AR	12	22840437	22841076	639	22840736	11	5.6	20	0	0	1	ETNK1	62660	in gene	1_PCOS_AR::1::1202_chr12
1_PCOS_AR	12	22912973	22913855	882	22913408	124	30.8519	27	0	0	0				1_PCOS_AR::1::1203_chr12
1_PCOS_AR	12	23127783	23128299	516	23128032	10	5.25	16	0	0	0				1_PCOS_AR::1::1204_chr12
1_PCOS_AR	12	23717250	23718141	891	23717867	8	5.51852	27	0	0	1	SOX5	997513	in gene	1_PCOS_AR::1::1205_chr12
1_PCOS_AR	12	24198662	24199250	588	24198976	9	4.35294	17	0	0	1	SOX5	516404	in gene	1_PCOS_AR::1::1206_chr12
1_PCOS_AR	12	24352141	24352726	585	24352464	9	4.83333	18	0	0	1	SOX5	362916	in gene	1_PCOS_AR::1::1207_chr12
1_PCOS_AR	12	24531221	24532048	827	24531680	13	6.03846	26	0	0	1	SOX5	183700	in gene	1_PCOS_AR::1::1208_chr12
1_PCOS_AR	12	24690852	24691850	998	24691424	51	14.0333	30	0	0	1	SOX5	23956	in gene	1_PCOS_AR::1::1209_chr12
1_PCOS_AR	12	24974795	24975637	842	24975232	27	9.69231	26	0	0	1	BCAT1	127161	in gene	1_PCOS_AR::1::1210_chr12
1_PCOS_AR	12	24991455	24992029	574	24991616	30	12.1667	18	0	0	1	BCAT1	110777	in gene	1_PCOS_AR::1::1211_chr12
1_PCOS_AR	12	25096876	25097578	702	25097176	11	7.04545	22	0	0	1	BCAT1	5217	in gene	1_PCOS_AR::1::1212_chr12
1_PCOS_AR	12	25505067	25505472	405	25505216	10	5.07692	13	0	0	0				1_PCOS_AR::1::1213_chr12
1_PCOS_AR	12	25671221	25671861	640	25671456	37	13.05	20	0	0	1	IFLTD1	130032	in gene	1_PCOS_AR::1::1214_chr12
1_PCOS_AR	12	25852314	25852987	673	25852624	20	6.95238	21	0	0	0				1_PCOS_AR::1::1215_chr12
1_PCOS_AR	12	26210838	26211333	495	26210976	10	5.25	16	0	0	1	RASSF8	84288	in gene	1_PCOS_AR::1::1216_chr12
1_PCOS_AR	12	26211767	26212146	379	26211920	16	7.91667	12	0	0	1	RASSF8	85232	in gene	1_PCOS_AR::1::1217_chr12
1_PCOS_AR	12	26306272	26306828	556	26306432	22	8.47059	17	0	0	0				1_PCOS_AR::1::1218_chr12
1_PCOS_AR	12	26844235	26845068	833	26844640	19	6.88462	26	0	0	1	ITPR2	141491	in gene	1_PCOS_AR::1::1219_chr12
1_PCOS_AR	12	26863816	26864482	666	26864192	24	7.61905	21	0	0	1	ITPR2	121939	in gene	1_PCOS_AR::1::1220_chr12
1_PCOS_AR	12	27347424	27347894	470	27347712	11	5.46667	15	0	0	0				1_PCOS_AR::1::1221_chr12
1_PCOS_AR	12	27472305	27473038	733	27472640	20	7.78261	23	0	0	1	STK38L	75562	in gene	1_PCOS_AR::1::1222_chr12
1_PCOS_AR	12	27692102	27692576	474	27692256	34	15.0667	15	0	0	1	PPFIBP1	15211	in gene	1_PCOS_AR::1::1223_chr12
1_PCOS_AR	12	27695460	27696020	560	27695776	28	10.8125	16	0	0	1	PPFIBP1	18731	in gene	1_PCOS_AR::1::1224_chr12
1_PCOS_AR	12	27994090	27994867	777	27994464	13	5.75	24	0	0	0				1_PCOS_AR::1::1225_chr12
1_PCOS_AR	12	28431387	28431820	433	28431584	21	8.92857	14	0	0	1	CCDC91	21451	in gene	1_PCOS_AR::1::1226_chr12
1_PCOS_AR	12	28560209	28560800	591	28560528	10	4.47368	19	0	0	1	CCDC91	150395	in gene	1_PCOS_AR::1::1227_chr12
1_PCOS_AR	12	28642098	28642737	639	28642336	23	7.5	20	0	0	1	CCDC91	232203	in gene	1_PCOS_AR::1::1228_chr12
1_PCOS_AR	12	28651666	28652275	609	28651968	10	4.05263	19	0	0	1	CCDC91	241835	in gene	1_PCOS_AR::1::1229_chr12
1_PCOS_AR	12	28659850	28660497	647	28660144	12	4.65	20	0	0	1	CCDC91	250011	in gene	1_PCOS_AR::1::1230_chr12
1_PCOS_AR	12	28721735	28722172	437	28721904	11	6.69231	13	0	0	0				1_PCOS_AR::1::1231_chr12
1_PCOS_AR	12	28861507	28862204	697	28861856	13	6.38095	21	0	0	0				1_PCOS_AR::1::1232_chr12
1_PCOS_AR	12	29052780	29053250	470	29052992	14	7.6	15	0	0	0				1_PCOS_AR::1::1233_chr12
1_PCOS_AR	12	29078951	29079408	457	29079152	10	5.92857	14	0	0	0				1_PCOS_AR::1::1234_chr12
1_PCOS_AR	12	29126792	29127593	801	29127296	9	5.32	25	0	0	0				1_PCOS_AR::1::1235_chr12
1_PCOS_AR	12	29714202	29715017	815	29714592	24	7.24	25	0	0	1	TMTC1	223100	in gene	1_PCOS_AR::1::1236_chr12
1_PCOS_AR	12	29878864	29879271	407	29879024	19	11.5	12	0	0	1	TMTC1	58668	in gene	1_PCOS_AR::1::1237_chr12
1_PCOS_AR	12	29894408	29895136	728	29894656	44	14.7391	23	0	0	1	TMTC1	43036	in gene	1_PCOS_AR::1::1238_chr12
1_PCOS_AR	12	30123349	30123837	488	30123584	15	6.26667	15	0	0	0				1_PCOS_AR::1::1239_chr12
1_PCOS_AR	12	31061482	31062227	745	31061856	15	6.77273	22	0	0	0				1_PCOS_AR::1::1240_chr12
1_PCOS_AR	12	31432884	31433550	666	31433248	17	7.42105	19	0	0	1	FAM60A	45911	downstream	1_PCOS_AR::1::1241_chr12
1_PCOS_AR	12	31555945	31556359	414	31556192	16	9.5	12	0	0	1	DENND5B	187760	in gene	1_PCOS_AR::1::1242_chr12
1_PCOS_AR	12	31644629	31645082	453	31644896	8	4.57143	14	0	0	1	DENND5B	99056	in gene	1_PCOS_AR::1::1243_chr12
1_PCOS_AR	12	31884574	31885310	736	31884928	37	11.7826	23	0	1	1	AMN1	-2820	upstream	1_PCOS_AR::1::1244_chr12
1_PCOS_AR	12	32049414	32050096	682	32049824	23	9.61905	21	0	0	0				1_PCOS_AR::1::1245_chr12
1_PCOS_AR	12	32204295	32205098	803	32204672	24	7.41667	24	0	0	0				1_PCOS_AR::1::1246_chr12
1_PCOS_AR	12	32606820	32607338	518	32607104	17	7.75	16	0	0	0				1_PCOS_AR::1::1247_chr12
1_PCOS_AR	12	32701519	32702216	697	32701728	16	8.28571	21	0	0	1	FGD4	46687	in gene	1_PCOS_AR::1::1248_chr12
1_PCOS_AR	12	33072340	33072847	507	33072528	11	5.93333	15	0	0	0				1_PCOS_AR::1::1249_chr12
1_PCOS_AR	12	39138921	39139384	463	39139168	24	10.2857	14	0	0	1	CPNE8	160252	in gene	1_PCOS_AR::1::1250_chr12
1_PCOS_AR	12	40945273	40945756	483	40945408	10	5.6	15	0	0	1	LOC100506072	132434	in gene	1_PCOS_AR::1::1251_chr12
1_PCOS_AR	12	41012348	41012804	456	41012480	13	6.53333	15	0	0	0				1_PCOS_AR::1::1252_chr12
1_PCOS_AR	12	41066735	41067190	455	41066944	8	5.38462	13	0	0	0				1_PCOS_AR::1::1253_chr12
1_PCOS_AR	12	41162195	41162765	570	41162400	13	5	18	0	0	1	CNTN1	76042	in gene	1_PCOS_AR::1::1254_chr12
1_PCOS_AR	12	43099485	43100202	717	43099808	14	5.6087	23	0	0	1	LOC100506684	13790	in gene	1_PCOS_AR::1::1255_chr12
1_PCOS_AR	12	43173409	43173885	476	43173632	8	5.92857	14	0	0	0				1_PCOS_AR::1::1256_chr12
1_PCOS_AR	12	43258917	43259725	808	43259296	25	7.2	25	0	0	0				1_PCOS_AR::1::1257_chr12
1_PCOS_AR	12	43313722	43314145	423	43313824	12	5.92857	14	0	0	0				1_PCOS_AR::1::1258_chr12
1_PCOS_AR	12	43549076	43549739	663	43549440	12	4.45	20	0	0	0				1_PCOS_AR::1::1259_chr12
1_PCOS_AR	12	43703566	43704424	858	43704032	10	5.14815	27	0	0	0				1_PCOS_AR::1::1260_chr12
1_PCOS_AR	12	43801875	43802436	561	43802176	8	5.33333	18	0	0	1	ADAMTS20	143548	in gene	1_PCOS_AR::1::1261_chr12
1_PCOS_AR	12	45809116	45809635	519	45809296	14	6.05882	17	0	0	1	ANO6	199526	in gene	1_PCOS_AR::1::1262_chr12
1_PCOS_AR	12	46362693	46363156	463	46362965	8	5.69231	13	0	0	1	SFRS2IP	21436	in gene	1_PCOS_AR::1::1263_chr12
1_PCOS_AR	12	46554143	46554764	621	46554368	12	5.7	20	0	0	0				1_PCOS_AR::1::1264_chr12
1_PCOS_AR	12	46782961	46783477	516	46783200	37	20	15	0	1	1	LOC100288798	1670	in gene	1_PCOS_AR::1::1265_chr12
1_PCOS_AR	12	46796141	46796698	557	46796464	20	8.52941	17	0	0	1	LOC100288798	14934	in gene	1_PCOS_AR::1::1266_chr12
1_PCOS_AR	12	46839118	46839872	754	46839488	36	10.2609	23	0	0	1	LOC100288798	57958	in gene	1_PCOS_AR::1::1267_chr12
1_PCOS_AR	12	46877293	46877813	520	46877648	15	6.8125	16	0	0	1	LOC100288798	96118	in gene	1_PCOS_AR::1::1268_chr12
1_PCOS_AR	12	46888137	46888562	425	46888384	12	6.46154	13	0	0	1	LOC100288798	106854	in gene	1_PCOS_AR::1::1269_chr12
1_PCOS_AR	12	46911880	46912430	550	46912032	21	9.82353	17	0	0	1	LOC100288798	130502	in gene	1_PCOS_AR::1::1270_chr12
1_PCOS_AR	12	46918409	46919205	796	46918720	12	5.68	25	0	0	1	LOC100288798	137190	in gene	1_PCOS_AR::1::1271_chr12
1_PCOS_AR	12	46949855	46950401	546	46950144	15	7.88235	17	0	0	1	LOC100288798	168614	in gene	1_PCOS_AR::1::1272_chr12
1_PCOS_AR	12	47058584	47059091	507	47058928	10	5.66667	15	0	0	1	LOC100288798	277398	in gene	1_PCOS_AR::1::1273_chr12
1_PCOS_AR	12	47426625	47427323	698	47426992	17	6.38095	21	0	0	0				1_PCOS_AR::1::1274_chr12
1_PCOS_AR	12	47489501	47490169	668	47489792	14	5.2381	21	0	0	0				1_PCOS_AR::1::1275_chr12
1_PCOS_AR	12	47496856	47497560	704	47497248	26	9.5	22	0	0	0				1_PCOS_AR::1::1276_chr12
1_PCOS_AR	12	47541478	47542030	552	47541728	11	5.25	16	0	0	0				1_PCOS_AR::1::1277_chr12
1_PCOS_AR	12	47671782	47672258	476	47672112	12	6.93333	15	0	0	0				1_PCOS_AR::1::1278_chr12
1_PCOS_AR	12	48130740	48131368	628	48131040	15	6.15	20	0	0	1	RAPGEF3	21849	in gene	1_PCOS_AR::1::1279_chr12
1_PCOS_AR	12	48214113	48214606	493	48214336	13	6.86667	15	1	1	1	HDAC7	-573	upstream	1_PCOS_AR::1::1280_chr12
1_PCOS_AR	12	48215514	48216110	596	48215840	15	5.52632	19	0	1	1	HDAC7	-2077	upstream	1_PCOS_AR::1::1281_chr12
1_PCOS_AR	12	48275552	48276102	550	48275744	12	6.94444	18	0	0	1	VDR	23070	in gene	1_PCOS_AR::1::1282_chr12
1_PCOS_AR	12	50696474	50696944	470	50696592	18	7.66667	15	0	0	0				1_PCOS_AR::1::1283_chr12
1_PCOS_AR	12	51014580	51015340	760	51014992	12	6.41667	24	0	0	1	DIP2B	116224	in gene	1_PCOS_AR::1::1284_chr12
1_PCOS_AR	12	51182215	51182862	647	51182560	14	6.16667	18	0	0	1	ATF1	24771	in gene	1_PCOS_AR::1::1285_chr12
1_PCOS_AR	12	51316679	51317083	404	51316800	11	6.91667	12	0	1	1	METTL7A	-1734	upstream	1_PCOS_AR::1::1286_chr12
1_PCOS_AR	12	51318460	51318949	489	51318704	13	6.8125	16	0	1	1	METTL7A	170	in gene	1_PCOS_AR::1::1287_chr12
1_PCOS_AR	12	51445730	51446071	341	51445856	14	7.8	10	0	0	2	LETMD1, CSRNP2	3772, 31477	in gene, downstream	1_PCOS_AR::1::1288_chr12
1_PCOS_AR	12	53363608	53364019	411	53363744	9	5.30769	13	0	0	0				1_PCOS_AR::1::1289_chr12
1_PCOS_AR	12	53443388	53443848	460	53443536	17	8.14286	14	0	0	3	EIF4B, LOC283335, TENC1	43474, 4686, 2726	downstream, in gene, in gene	1_PCOS_AR::1::1290_chr12
1_PCOS_AR	12	53715169	53715690	521	53715488	8	4.875	16	1	1	2	AAAS, SP7	-76, 14516	upstream, downstream	1_PCOS_AR::1::1291_chr12
1_PCOS_AR	12	54163828	54164716	888	54164160	52	14.6071	28	0	0	0				1_PCOS_AR::1::1292_chr12
1_PCOS_AR	12	54814732	54815405	673	54815072	11	4.52381	21	0	1	1	ITGA5	-2022	upstream	1_PCOS_AR::1::1293_chr12
1_PCOS_AR	12	56174323	56174944	621	56174608	23	8.68421	19	0	0	1	SARNP	36932	in gene	1_PCOS_AR::1::1294_chr12
1_PCOS_AR	12	56241515	56242247	732	56241888	63	17.8636	22	0	1	1	MMP19	-5153	upstream	1_PCOS_AR::1::1295_chr12
1_PCOS_AR	12	56975239	56975905	666	56975584	21	7.31579	19	0	0	1	RBMS2	59975	in gene	1_PCOS_AR::1::1296_chr12
1_PCOS_AR	12	58704461	58705091	630	58704640	10	5.7	20	0	0	0				1_PCOS_AR::1::1297_chr12
1_PCOS_AR	12	58735484	58735982	498	58735760	11	5.4375	16	0	0	0				1_PCOS_AR::1::1298_chr12
1_PCOS_AR	12	58758414	58759067	653	58758688	11	5.2	20	0	0	0				1_PCOS_AR::1::1299_chr12
1_PCOS_AR	12	58819262	58819852	590	58819456	9	5.73684	19	0	0	0				1_PCOS_AR::1::1300_chr12
1_PCOS_AR	12	58934308	58934901	593	58934528	13	6.41176	17	0	1	1	LOC100506869	-3379	upstream	1_PCOS_AR::1::1301_chr12
1_PCOS_AR	12	58950868	58951337	469	58951088	7	5	15	0	0	1	LOC100506869	13181	in gene	1_PCOS_AR::1::1302_chr12
1_PCOS_AR	12	58986589	58987054	465	58986784	16	6.33333	15	0	0	1	LOC100506869	48877	in gene	1_PCOS_AR::1::1303_chr12
1_PCOS_AR	12	59062421	59063262	841	59062944	13	6.11538	26	0	0	1	LOC100506869	125037	in gene	1_PCOS_AR::1::1304_chr12
1_PCOS_AR	12	59434953	59435751	798	59435456	14	7.29167	24	0	0	0				1_PCOS_AR::1::1305_chr12
1_PCOS_AR	12	60566041	60566458	417	60566176	11	6.84615	13	0	0	0				1_PCOS_AR::1::1306_chr12
1_PCOS_AR	12	60660444	60660793	349	60660576	10	5.45455	11	0	0	0				1_PCOS_AR::1::1307_chr12
1_PCOS_AR	12	62552849	62553646	797	62553216	50	13.2	25	0	0	1	FAM19A2	33335	in gene	1_PCOS_AR::1::1308_chr12
1_PCOS_AR	12	62560093	62560986	893	62560448	22	8.65385	26	0	0	1	FAM19A2	26103	in gene	1_PCOS_AR::1::1309_chr12
1_PCOS_AR	12	62996048	62996578	530	62996272	11	5.41176	17	1	2	3	MON2, C12orf61, MIRLET7I	135675, 942, -1194	downstream, in gene, upstream	1_PCOS_AR::1::1310_chr12
1_PCOS_AR	12	63692165	63692682	517	63692480	10	5.3125	16	0	0	0				1_PCOS_AR::1::1311_chr12
1_PCOS_AR	12	63695011	63695565	554	63695328	17	7.58824	17	0	0	0				1_PCOS_AR::1::1312_chr12
1_PCOS_AR	12	64263362	64263735	373	64263584	14	6.72727	11	0	0	1	SRGAP1	25043	in gene	1_PCOS_AR::1::1313_chr12
1_PCOS_AR	12	64349481	64350092	611	64349696	37	13.1053	19	0	0	1	SRGAP1	111155	in gene	1_PCOS_AR::1::1314_chr12
1_PCOS_AR	12	64945511	64945786	275	64945632	13	8	8	0	0	0				1_PCOS_AR::1::1315_chr12
1_PCOS_AR	12	65728718	65729425	707	65729024	17	7.81818	22	0	0	1	MSRB3	56601	in gene	1_PCOS_AR::1::1316_chr12
1_PCOS_AR	12	65907332	65907953	621	65907680	24	8.68421	19	0	0	1	LOC100507065	128472	in gene	1_PCOS_AR::1::1317_chr12
1_PCOS_AR	12	65918875	65919652	777	65919232	22	7.72	25	0	0	1	LOC100507065	116920	in gene	1_PCOS_AR::1::1318_chr12
1_PCOS_AR	12	66042717	66043356	639	66042976	22	8.05	20	0	1	1	LOC100507065	-6824	upstream	1_PCOS_AR::1::1319_chr12
1_PCOS_AR	12	66050493	66051228	735	66050800	16	7.17391	23	0	0	0				1_PCOS_AR::1::1320_chr12
1_PCOS_AR	12	66273457	66274236	779	66273824	21	7.41667	24	0	1	2	HMGA2, LOC100129940	55584, 1997	in gene, in gene	1_PCOS_AR::1::1321_chr12
1_PCOS_AR	12	66393302	66393903	601	66393568	16	7	19	0	0	0				1_PCOS_AR::1::1322_chr12
1_PCOS_AR	12	66396472	66397069	597	66396784	21	7.66667	18	0	0	0				1_PCOS_AR::1::1323_chr12
1_PCOS_AR	12	66460161	66460639	478	66460384	12	7.07143	14	0	0	0				1_PCOS_AR::1::1324_chr12
1_PCOS_AR	12	66548566	66548992	426	66548768	17	7.5	14	0	0	1	TMBIM4	15039	in gene	1_PCOS_AR::1::1325_chr12
1_PCOS_AR	12	67315964	67316369	405	67316192	30	14.1538	13	0	0	0				1_PCOS_AR::1::1326_chr12
1_PCOS_AR	12	67752235	67753281	1046	67752907	16	7.75758	33	0	0	0				1_PCOS_AR::1::1327_chr12
1_PCOS_AR	12	67824679	67825419	740	67824992	14	6.69565	23	0	0	0				1_PCOS_AR::1::1328_chr12
1_PCOS_AR	12	67828531	67829281	750	67828832	14	6.5	24	0	0	0				1_PCOS_AR::1::1329_chr12
1_PCOS_AR	12	68160147	68160551	404	68160416	12	6.46154	13	0	0	0				1_PCOS_AR::1::1330_chr12
1_PCOS_AR	12	68304087	68304661	574	68304304	12	5.5	18	0	0	0				1_PCOS_AR::1::1331_chr12
1_PCOS_AR	12	68891194	68892191	997	68891600	24	9.32258	31	0	0	0				1_PCOS_AR::1::1332_chr12
1_PCOS_AR	12	69290653	69291108	455	69290784	15	6.33333	15	0	0	1	CPM	66236	in gene	1_PCOS_AR::1::1333_chr12
1_PCOS_AR	12	69799199	69799612	413	69799456	10	5.23077	13	0	0	0				1_PCOS_AR::1::1334_chr12
1_PCOS_AR	12	69921349	69922072	723	69921696	12	5.40909	22	0	0	1	FRS2	57567	in gene	1_PCOS_AR::1::1335_chr12
1_PCOS_AR	12	69928113	69928805	692	69928427	9	5.27273	22	0	0	1	FRS2	64298	in gene	1_PCOS_AR::1::1336_chr12
1_PCOS_AR	12	70821286	70821919	633	70821504	15	5.73684	19	0	0	1	KCNMB4	61442	in gene	1_PCOS_AR::1::1337_chr12
1_PCOS_AR	12	71248466	71249013	547	71248704	9	4.17647	17	0	0	1	PTPRR	65880	in gene	1_PCOS_AR::1::1338_chr12
1_PCOS_AR	12	71387846	71388479	633	71388032	41	14.6842	19	0	0	0				1_PCOS_AR::1::1339_chr12
1_PCOS_AR	12	71401611	71402197	586	71401792	11	5.88235	17	0	0	0				1_PCOS_AR::1::1340_chr12
1_PCOS_AR	12	71449453	71449891	438	71449611	7	4.92857	14	0	0	0				1_PCOS_AR::1::1341_chr12
1_PCOS_AR	12	71790963	71791641	678	71791312	12	5.95238	21	0	0	0				1_PCOS_AR::1::1342_chr12
1_PCOS_AR	12	72294161	72294794	633	72294464	24	8.21053	19	0	0	1	TBC1D15	60977	in gene	1_PCOS_AR::1::1343_chr12
1_PCOS_AR	12	72934663	72935144	481	72934832	11	5.26667	15	0	0	1	TRHDE	268303	in gene	1_PCOS_AR::1::1344_chr12
1_PCOS_AR	12	75374343	75374923	580	75374608	15	5.55556	18	0	0	0				1_PCOS_AR::1::1345_chr12
1_PCOS_AR	12	75475040	75475710	670	75475328	11	5.09524	21	0	0	1	KCNC2	128183	in gene	1_PCOS_AR::1::1346_chr12
1_PCOS_AR	12	75571704	75572149	445	75571968	21	8.38461	13	0	0	1	KCNC2	31543	in gene	1_PCOS_AR::1::1347_chr12
1_PCOS_AR	12	75628180	75628656	476	75628368	12	5.06667	15	0	0	0				1_PCOS_AR::1::1348_chr12
1_PCOS_AR	12	76044595	76045631	1036	76045152	12	6.8125	32	0	0	0				1_PCOS_AR::1::1349_chr12
1_PCOS_AR	12	76055632	76056213	581	76055904	10	5.61111	18	0	0	0				1_PCOS_AR::1::1350_chr12
1_PCOS_AR	12	76078212	76078860	648	76078608	13	6.2	20	0	0	0				1_PCOS_AR::1::1351_chr12
1_PCOS_AR	12	76099579	76100336	757	76099920	16	6.75	24	0	0	0				1_PCOS_AR::1::1352_chr12
1_PCOS_AR	12	76219488	76219962	474	76219616	13	6.73333	15	0	0	0				1_PCOS_AR::1::1353_chr12
1_PCOS_AR	12	76371599	76372426	827	76371840	16	6.96	25	0	0	1	LOC100289143	39055	downstream	1_PCOS_AR::1::1354_chr12
1_PCOS_AR	12	76390913	76391340	427	76391168	11	6.08333	12	0	0	0				1_PCOS_AR::1::1355_chr12
1_PCOS_AR	12	76653531	76653959	428	76653712	14	7.69231	13	0	0	0				1_PCOS_AR::1::1356_chr12
1_PCOS_AR	12	76660408	76661106	698	76660768	33	9.72727	22	0	0	0				1_PCOS_AR::1::1357_chr12
1_PCOS_AR	12	76669236	76669886	650	76669472	17	7	20	0	0	0				1_PCOS_AR::1::1358_chr12
1_PCOS_AR	12	76671219	76671868	649	76671456	22	8.5	20	0	0	0				1_PCOS_AR::1::1359_chr12
1_PCOS_AR	12	76813907	76814497	590	76814144	21	7.68421	19	0	0	1	OSBPL8	139445	in gene	1_PCOS_AR::1::1360_chr12
1_PCOS_AR	12	77005343	77005818	475	77005536	24	10	15	0	0	0				1_PCOS_AR::1::1361_chr12
1_PCOS_AR	12	78078786	78079340	554	78079008	10	4.9375	16	0	0	0				1_PCOS_AR::1::1362_chr12
1_PCOS_AR	12	78340302	78340963	661	78340590	7	4.7619	21	0	0	1	NAV3	115521	in gene	1_PCOS_AR::1::1363_chr12
1_PCOS_AR	12	78459385	78459891	506	78459632	12	4.9375	16	0	0	1	NAV3	234563	in gene	1_PCOS_AR::1::1364_chr12
1_PCOS_AR	12	78586629	78587367	738	78587008	29	9.22727	22	0	0	1	NAV3	361939	in gene	1_PCOS_AR::1::1365_chr12
1_PCOS_AR	12	78796916	78797418	502	78797072	12	5.1875	16	0	0	0				1_PCOS_AR::1::1366_chr12
1_PCOS_AR	12	79813735	79814360	625	79814000	13	6	19	0	1	2	SYT1, MIR1252	556227, 963	in gene, downstream	1_PCOS_AR::1::1367_chr12
1_PCOS_AR	12	79815710	79816369	659	79816032	14	5.38095	21	0	0	2	SYT1, MIR1252	558259, 2995	in gene, downstream	1_PCOS_AR::1::1368_chr12
1_PCOS_AR	12	79819773	79820487	714	79820128	32	9.21739	23	0	0	2	SYT1, MIR1252	562355, 7091	in gene, downstream	1_PCOS_AR::1::1369_chr12
1_PCOS_AR	12	80068204	80068854	650	80068512	10	4.94737	19	0	0	1	PAWR	16278	in gene	1_PCOS_AR::1::1370_chr12
1_PCOS_AR	12	80432353	80432927	574	80432629	8	4.35294	17	0	0	0				1_PCOS_AR::1::1371_chr12
1_PCOS_AR	12	80583652	80584413	761	80583968	64	17.7826	23	0	0	0				1_PCOS_AR::1::1372_chr12
1_PCOS_AR	12	80987448	80988021	573	80987744	12	5.55556	18	0	0	1	PTPRQ	149618	in gene	1_PCOS_AR::1::1373_chr12
1_PCOS_AR	12	81021461	81022025	564	81021632	23	8.77778	18	0	0	1	PTPRQ	183506	in gene	1_PCOS_AR::1::1374_chr12
1_PCOS_AR	12	84857369	84858156	787	84857776	25	8.24	25	0	0	0				1_PCOS_AR::1::1375_chr12
1_PCOS_AR	12	87641777	87642337	560	87641984	12	5.16667	18	0	0	0				1_PCOS_AR::1::1376_chr12
1_PCOS_AR	12	87833809	87834444	635	87834080	13	5.5	20	0	0	0				1_PCOS_AR::1::1377_chr12
1_PCOS_AR	12	88149750	88150236	486	88149952	10	5	15	0	0	0				1_PCOS_AR::1::1378_chr12
1_PCOS_AR	12	88375289	88375839	550	88375472	12	5.23529	17	0	0	1	C12orf50	47704	in gene	1_PCOS_AR::1::1379_chr12
1_PCOS_AR	12	88935239	88935688	449	88935552	12	5.64286	14	0	0	1	KITLG	38698	in gene	1_PCOS_AR::1::1380_chr12
1_PCOS_AR	12	88947487	88948129	642	88947824	13	6.8	20	0	0	1	KITLG	26426	in gene	1_PCOS_AR::1::1381_chr12
1_PCOS_AR	12	89247926	89248471	545	89248208	10	4.625	16	0	0	0				1_PCOS_AR::1::1382_chr12
1_PCOS_AR	12	90065330	90065600	270	90065456	13	8.125	8	0	0	0				1_PCOS_AR::1::1383_chr12
1_PCOS_AR	12	90087673	90088135	462	90087840	14	5.46667	15	0	0	0				1_PCOS_AR::1::1384_chr12
1_PCOS_AR	12	90341544	90342211	667	90341899	9	5.04762	21	0	0	0				1_PCOS_AR::1::1385_chr12
1_PCOS_AR	12	90647238	90648041	803	90647584	10	6.04	25	0	0	0				1_PCOS_AR::1::1386_chr12
1_PCOS_AR	12	91583154	91583757	603	91583552	19	7.05263	19	0	1	1	DCN	-6746	upstream	1_PCOS_AR::1::1387_chr12
1_PCOS_AR	12	92007139	92007632	493	92007408	19	8.26667	15	0	0	0				1_PCOS_AR::1::1388_chr12
1_PCOS_AR	12	92111885	92112624	739	92112224	31	9.54545	22	0	0	0				1_PCOS_AR::1::1389_chr12
1_PCOS_AR	12	92248517	92249102	585	92248752	12	5.66667	18	0	0	0				1_PCOS_AR::1::1390_chr12
1_PCOS_AR	12	92424148	92424807	659	92424608	79	26.8947	19	0	0	0				1_PCOS_AR::1::1391_chr12
1_PCOS_AR	12	92637731	92638310	579	92637952	26	10.4118	17	0	0	0				1_PCOS_AR::1::1392_chr12
1_PCOS_AR	12	93503347	93504004	657	93503632	10	5.38095	21	0	0	0				1_PCOS_AR::1::1393_chr12
1_PCOS_AR	12	93591906	93592351	445	93592096	12	7.23077	13	0	0	0				1_PCOS_AR::1::1394_chr12
1_PCOS_AR	12	93593872	93594518	646	93594240	30	10.4211	19	0	0	0				1_PCOS_AR::1::1395_chr12
1_PCOS_AR	12	94145898	94146556	658	94146224	11	5.95	20	0	0	1	CRADD	75073	in gene	1_PCOS_AR::1::1396_chr12
1_PCOS_AR	12	94178097	94178742	645	94178448	35	13.7368	19	0	0	1	CRADD	107297	in gene	1_PCOS_AR::1::1397_chr12
1_PCOS_AR	12	94203723	94204181	458	94203904	26	12.3077	13	0	0	1	CRADD	132753	in gene	1_PCOS_AR::1::1398_chr12
1_PCOS_AR	12	94699251	94699733	482	94699488	11	6	14	0	0	2	PLXNC1, CCDC41	156989, 154276	downstream, downstream	1_PCOS_AR::1::1399_chr12
1_PCOS_AR	12	94821143	94822229	1086	94821424	41	12.2059	34	0	0	1	CCDC41	32340	in gene	1_PCOS_AR::1::1400_chr12
1_PCOS_AR	12	95377317	95377905	588	95377712	22	9.52941	17	0	0	1	NDUFA12	19799	in gene	1_PCOS_AR::1::1401_chr12
1_PCOS_AR	12	95711760	95712289	529	95711904	15	7.70588	17	0	0	1	MIR331	9708	downstream	1_PCOS_AR::1::1402_chr12
1_PCOS_AR	12	96043033	96043585	552	96043328	12	5.05882	17	0	0	1	NTN4	141208	downstream	1_PCOS_AR::1::1403_chr12
1_PCOS_AR	12	96047074	96047561	487	96047312	11	6.53333	15	0	0	1	NTN4	137224	downstream	1_PCOS_AR::1::1404_chr12
1_PCOS_AR	12	96126910	96127333	423	96127184	8	5.14286	14	0	0	1	NTN4	57352	in gene	1_PCOS_AR::1::1405_chr12
1_PCOS_AR	12	96590448	96591091	643	96590720	23	8.2	20	0	1	1	ELK3	2513	in gene	1_PCOS_AR::1::1406_chr12
1_PCOS_AR	12	96631309	96631866	557	96631696	16	8.64706	17	0	0	1	ELK3	43489	in gene	1_PCOS_AR::1::1407_chr12
1_PCOS_AR	12	96688394	96688874	480	96688640	14	6.33333	15	0	0	1	CDK17	105726	in gene	1_PCOS_AR::1::1408_chr12
1_PCOS_AR	12	96820876	96821710	834	96821392	19	7.57692	26	0	0	0				1_PCOS_AR::1::1409_chr12
1_PCOS_AR	12	98315969	98316476	507	98316288	11	6.13333	15	0	0	0				1_PCOS_AR::1::1410_chr12
1_PCOS_AR	12	100452381	100452796	415	100452608	11	6.07692	13	0	0	1	UHRF1BP1L	84034	in gene	1_PCOS_AR::1::1411_chr12
1_PCOS_AR	12	101186991	101187287	296	101187120	14	8.22222	9	0	1	1	ANO4	-1254	upstream	1_PCOS_AR::1::1412_chr12
1_PCOS_AR	12	101380681	101381631	950	101381216	27	8.27586	29	0	0	1	ANO4	192842	in gene	1_PCOS_AR::1::1413_chr12
1_PCOS_AR	12	101412258	101412868	610	101412552	10	5.21053	19	0	0	1	ANO4	224178	in gene	1_PCOS_AR::1::1414_chr12
1_PCOS_AR	12	102009787	102010331	544	102010016	16	5.58824	17	0	0	1	MYBPC1	21269	in gene	1_PCOS_AR::1::1415_chr12
1_PCOS_AR	12	102187176	102187531	355	102187312	11	6.63636	11	0	0	1	GNPTAB	37333	in gene	1_PCOS_AR::1::1416_chr12
1_PCOS_AR	12	102319009	102319570	561	102319328	17	6.75	16	0	0	1	DRAM1	48223	downstream	1_PCOS_AR::1::1417_chr12
1_PCOS_AR	12	102330015	102330629	614	102330176	8	5.7	20	0	0	0				1_PCOS_AR::1::1418_chr12
1_PCOS_AR	12	102832201	102833221	1020	102832848	15	5.87097	31	0	0	1	IGF1	41530	in gene	1_PCOS_AR::1::1419_chr12
1_PCOS_AR	12	103062979	103063771	792	103063296	36	11.5	24	0	0	0				1_PCOS_AR::1::1420_chr12
1_PCOS_AR	12	104571046	104571907	861	104571456	27	9.14815	27	0	0	0				1_PCOS_AR::1::1421_chr12
1_PCOS_AR	12	104601276	104601787	511	104601461	9	5.5	16	0	0	1	TXNRD1	-8098	upstream	1_PCOS_AR::1::1422_chr12
1_PCOS_AR	12	104607608	104608402	794	104607968	16	6.2	25	0	1	1	TXNRD1	-1591	upstream	1_PCOS_AR::1::1423_chr12
1_PCOS_AR	12	105352176	105352618	442	105352299	7	4.92857	14	1	0	0				1_PCOS_AR::1::1424_chr12
1_PCOS_AR	12	105647875	105648608	733	105648288	10	5.34783	23	0	0	0				1_PCOS_AR::1::1425_chr12
1_PCOS_AR	12	105650582	105651716	1134	105650880	31	9.85714	35	0	0	0				1_PCOS_AR::1::1426_chr12
1_PCOS_AR	12	105878841	105879731	890	105879232	63	17.4643	28	0	0	0				1_PCOS_AR::1::1427_chr12
1_PCOS_AR	12	106010971	106011418	447	106011168	13	5.92857	14	0	0	0				1_PCOS_AR::1::1428_chr12
1_PCOS_AR	12	106131691	106132293	602	106132032	13	5.77778	18	0	0	0				1_PCOS_AR::1::1429_chr12
1_PCOS_AR	12	106154630	106155272	642	106154976	15	6.26316	19	0	0	0				1_PCOS_AR::1::1430_chr12
1_PCOS_AR	12	106371263	106372383	1120	106371632	12	5.37143	35	0	0	0				1_PCOS_AR::1::1431_chr12
1_PCOS_AR	12	106424076	106424826	750	106424432	14	6	23	0	0	0				1_PCOS_AR::1::1432_chr12
1_PCOS_AR	12	106468674	106469372	698	106468992	19	7.80952	21	0	0	1	NUAK1	64819	in gene	1_PCOS_AR::1::1433_chr12
1_PCOS_AR	12	106517165	106517801	636	106517376	15	6.95	20	0	0	1	NUAK1	16435	in gene	1_PCOS_AR::1::1434_chr12
1_PCOS_AR	12	107176314	107176747	433	107176576	17	7.42857	14	0	0	2	LOC100287944, RIC8B	-7880, 8177	upstream, in gene	1_PCOS_AR::1::1435_chr12
1_PCOS_AR	12	107260056	107260750	694	107260384	18	5.90476	21	0	0	1	RIC8B	91985	in gene	1_PCOS_AR::1::1436_chr12
1_PCOS_AR	12	108974180	108974895	715	108974464	35	12.6818	22	0	0	1	TMEM119	17430	downstream	1_PCOS_AR::1::1437_chr12
1_PCOS_AR	12	109003160	109003927	767	109003504	15	6.83333	24	0	0	0				1_PCOS_AR::1::1438_chr12
1_PCOS_AR	12	109167390	109167957	567	109167712	21	7.64706	17	0	0	1	SSH1	83647	downstream	1_PCOS_AR::1::1439_chr12
1_PCOS_AR	12	109195919	109196536	617	109196256	15	6.94737	19	0	0	1	SSH1	55103	in gene	1_PCOS_AR::1::1440_chr12
1_PCOS_AR	12	109220483	109221102	619	109220672	21	8	18	0	0	1	SSH1	30687	in gene	1_PCOS_AR::1::1441_chr12
1_PCOS_AR	12	109882716	109883424	708	109883104	26	8.43478	23	0	0	2	MYO1H, KCTD10	56580, 32051	in gene, downstream	1_PCOS_AR::1::1442_chr12
1_PCOS_AR	12	109950869	109951402	533	109951088	13	5.94118	17	0	0	1	UBE3B	35649	in gene	1_PCOS_AR::1::1443_chr12
1_PCOS_AR	12	110546715	110547562	847	110547168	21	7.74074	27	0	0	0				1_PCOS_AR::1::1444_chr12
1_PCOS_AR	12	110649703	110650212	509	110649824	13	6.375	16	0	0	1	IFT81	87684	in gene	1_PCOS_AR::1::1445_chr12
1_PCOS_AR	12	110983046	110983782	736	110983360	14	5.43478	23	0	0	1	PPTC7	37704	in gene	1_PCOS_AR::1::1446_chr12
1_PCOS_AR	12	113660470	113661044	574	113660736	10	4.61111	18	0	2	2	IQCD, TPCN1	-1856, 1476	upstream, in gene	1_PCOS_AR::1::1447_chr12
1_PCOS_AR	12	113683936	113684473	537	113684149	16	7.05882	17	0	0	1	TPCN1	24889	in gene	1_PCOS_AR::1::1448_chr12
1_PCOS_AR	12	115093716	115094361	645	115093984	62	18.3	20	0	0	0				1_PCOS_AR::1::1449_chr12
1_PCOS_AR	12	115272245	115272799	554	115272512	10	5.23529	17	0	0	0				1_PCOS_AR::1::1450_chr12
1_PCOS_AR	12	115286408	115287102	694	115286720	14	6.19048	21	0	0	0				1_PCOS_AR::1::1451_chr12
1_PCOS_AR	12	115352089	115352501	412	115352352	16	10.3077	13	0	0	0				1_PCOS_AR::1::1452_chr12
1_PCOS_AR	12	115371211	115371834	623	115371392	15	7.63158	19	0	0	0				1_PCOS_AR::1::1453_chr12
1_PCOS_AR	12	115593228	115594266	1038	115593392	10	5.90625	32	0	0	0				1_PCOS_AR::1::1454_chr12
1_PCOS_AR	12	115741432	115741972	540	115741792	17	7.8125	16	0	0	0				1_PCOS_AR::1::1455_chr12
1_PCOS_AR	12	115751755	115752478	723	115752096	13	5.63636	22	0	0	0				1_PCOS_AR::1::1456_chr12
1_PCOS_AR	12	115842719	115843633	914	115843168	23	8.34483	29	0	0	0				1_PCOS_AR::1::1457_chr12
1_PCOS_AR	12	116549728	116550326	598	116549984	21	6.89474	19	0	0	1	MED13L	165007	in gene	1_PCOS_AR::1::1458_chr12
1_PCOS_AR	12	116602527	116603032	505	116602864	12	5.25	16	0	0	1	MED13L	112127	in gene	1_PCOS_AR::1::1459_chr12
1_PCOS_AR	12	116655947	116656632	685	116656256	28	10.1905	21	0	0	1	MED13L	58735	in gene	1_PCOS_AR::1::1460_chr12
1_PCOS_AR	12	116808534	116809218	684	116808864	11	4.81818	22	0	0	0				1_PCOS_AR::1::1461_chr12
1_PCOS_AR	12	116863825	116864499	674	116864224	26	10.2632	19	0	0	0				1_PCOS_AR::1::1462_chr12
1_PCOS_AR	12	116966666	116967154	488	116967008	13	5.57143	14	0	1	1	NCRNA00173	-4219	upstream	1_PCOS_AR::1::1463_chr12
1_PCOS_AR	12	117037081	117037769	688	117037408	15	5.52381	21	0	0	0				1_PCOS_AR::1::1464_chr12
1_PCOS_AR	12	117270067	117270777	710	117270400	19	6.59091	22	0	0	1	RNFT2	94304	in gene	1_PCOS_AR::1::1465_chr12
1_PCOS_AR	12	117302397	117303095	698	117302731	11	5.31818	22	0	0	1	HRK	16501	in gene	1_PCOS_AR::1::1466_chr12
1_PCOS_AR	12	118794964	118795596	632	118795312	12	5.5	20	0	0	1	TAOK3	15438	in gene	1_PCOS_AR::1::1467_chr12
1_PCOS_AR	12	122157867	122158542	675	122158128	28	9.57143	21	0	0	1	TMEM120B	7470	in gene	1_PCOS_AR::1::1468_chr12
1_PCOS_AR	12	122510347	122510926	579	122510656	32	12.8824	17	0	1	2	LOC100506691, MLXIP	4669, -6104	downstream, upstream	1_PCOS_AR::1::1469_chr12
1_PCOS_AR	12	122852840	122853504	664	122853152	11	4.85714	21	0	0	1	CLIP1	53964	in gene	1_PCOS_AR::1::1470_chr12
1_PCOS_AR	12	122884914	122885556	642	122885248	13	6.68421	19	0	0	2	CLIP1, LOC100507066	21868, 5159	in gene, downstream	1_PCOS_AR::1::1471_chr12
1_PCOS_AR	12	123612340	123612737	397	123612576	11	5	13	0	0	0				1_PCOS_AR::1::1472_chr12
1_PCOS_AR	12	123859101	123859591	490	123859328	12	6	15	0	0	2	LOC100293704, SETD8	9828, -9376	downstream, upstream	1_PCOS_AR::1::1473_chr12
1_PCOS_AR	12	124895658	124896393	735	124896224	10	5.86364	22	0	0	1	NCOR2	155786	in gene	1_PCOS_AR::1::1474_chr12
1_PCOS_AR	12	124994099	124994872	773	124994480	21	6.63636	22	0	0	1	NCOR2	57530	in gene	1_PCOS_AR::1::1475_chr12
1_PCOS_AR	12	125002896	125003961	1065	125003664	13	6.36364	33	2	0	1	NCOR2	48346	in gene	1_PCOS_AR::1::1476_chr12
1_PCOS_AR	12	125169552	125170441	889	125170112	11	5.92857	28	0	0	0				1_PCOS_AR::1::1477_chr12
1_PCOS_AR	12	125239492	125240380	888	125239936	35	11.3333	27	0	0	0				1_PCOS_AR::1::1478_chr12
1_PCOS_AR	12	125389067	125389823	756	125389376	24	9.95652	23	0	1	2	LOC100288312, UBC	-4707, 10201	upstream, downstream	1_PCOS_AR::1::1479_chr12
1_PCOS_AR	12	125408671	125409311	640	125408928	20	8.1	20	0	0	1	UBC	-9351	upstream	1_PCOS_AR::1::1480_chr12
1_PCOS_AR	12	125411665	125412148	483	125411840	11	5.28571	14	0	0	0				1_PCOS_AR::1::1481_chr12
1_PCOS_AR	12	125412654	125413410	756	125412992	23	7.33333	24	1	0	0				1_PCOS_AR::1::1482_chr12
1_PCOS_AR	12	126704299	126705077	778	126704704	31	9.16667	24	0	0	0				1_PCOS_AR::1::1483_chr12
1_PCOS_AR	12	126873661	126874289	628	126873872	10	5.2	20	0	0	0				1_PCOS_AR::1::1484_chr12
1_PCOS_AR	12	127093088	127093665	577	127093344	9	4.78947	19	0	0	0				1_PCOS_AR::1::1485_chr12
1_PCOS_AR	12	128373476	128373890	414	128373728	7	5.07692	13	0	0	1	FLJ37505	7566	in gene	1_PCOS_AR::1::1486_chr12
1_PCOS_AR	12	128560637	128561334	697	128560960	16	5.77273	22	0	0	0				1_PCOS_AR::1::1487_chr12
1_PCOS_AR	12	131410147	131410731	584	131410480	11	5.05882	17	0	0	0				1_PCOS_AR::1::1488_chr12
1_PCOS_AR	12	133389247	133389807	560	133389600	19	6.94444	18	0	0	1	GOLGA3	15826	in gene	1_PCOS_AR::1::1489_chr12
1_PCOS_AR	13	20993722	20994631	909	20993920	28	12.8214	28	0	0	1	CRYL1	106092	in gene	1_PCOS_AR::1::1490_chr13
1_PCOS_AR	13	21255653	21256176	523	21255776	17	6.5625	16	0	0	1	IFT88	114568	in gene	1_PCOS_AR::1::1491_chr13
1_PCOS_AR	13	21571618	21572516	898	21571968	11	5.5	28	0	0	1	LATS2	63754	in gene	1_PCOS_AR::1::1492_chr13
1_PCOS_AR	13	21607431	21607914	483	21607744	18	7.5	14	0	0	1	LATS2	27978	in gene	1_PCOS_AR::1::1493_chr13
1_PCOS_AR	13	21744530	21744980	450	21744800	17	7.30769	13	0	1	2	SKA3, MRP63	5941, -5572	in gene, upstream	1_PCOS_AR::1::1494_chr13
1_PCOS_AR	13	22588572	22589186	614	22588800	13	5.78947	19	0	0	0				1_PCOS_AR::1::1495_chr13
1_PCOS_AR	13	23198020	23198688	668	23198448	16	7.2	20	0	0	0				1_PCOS_AR::1::1496_chr13
1_PCOS_AR	13	24068609	24069238	629	24068928	13	5.42105	19	0	0	1	LOC100506697	25277	downstream	1_PCOS_AR::1::1497_chr13
1_PCOS_AR	13	24074822	24075556	734	24075168	13	6.52174	23	0	0	0				1_PCOS_AR::1::1498_chr13
1_PCOS_AR	13	24078835	24079751	916	24079424	11	5.53571	28	0	0	0				1_PCOS_AR::1::1499_chr13
1_PCOS_AR	13	24230602	24231240	638	24231040	11	5.95	20	0	0	1	TNFRSF19	86317	in gene	1_PCOS_AR::1::1500_chr13
1_PCOS_AR	13	24275463	24276341	878	24276048	16	9.76923	26	0	0	1	LOC100506717	-9922	upstream	1_PCOS_AR::1::1501_chr13
1_PCOS_AR	13	24364460	24365433	973	24365024	19	8.06667	30	0	0	1	MIPEP	98563	in gene	1_PCOS_AR::1::1502_chr13
1_PCOS_AR	13	24368870	24369219	349	24368976	13	6.54545	11	0	0	1	MIPEP	94611	in gene	1_PCOS_AR::1::1503_chr13
1_PCOS_AR	13	24383018	24383438	420	24383152	9	5.33333	12	0	0	1	MIPEP	80435	in gene	1_PCOS_AR::1::1504_chr13
1_PCOS_AR	13	24472258	24472699	441	24472400	14	8.30769	13	0	1	3	MIPEP, PCOTH, RP11-45B20.2	-8813, 9372, -1275	upstream, downstream, upstream	1_PCOS_AR::1::1505_chr13
1_PCOS_AR	13	24479830	24480314	484	24480160	12	5.66667	15	0	0	1	RP11-45B20.2	-9035	upstream	1_PCOS_AR::1::1506_chr13
1_PCOS_AR	13	24608010	24608476	466	24608192	12	7.78571	14	0	0	0				1_PCOS_AR::1::1507_chr13
1_PCOS_AR	13	27178816	27179170	354	27178944	9	5.54545	11	0	0	1	WASF3	-8153	upstream	1_PCOS_AR::1::1508_chr13
1_PCOS_AR	13	27610540	27610980	440	27610688	11	6.07143	14	0	0	0				1_PCOS_AR::1::1509_chr13
1_PCOS_AR	13	29063812	29064605	793	29064208	24	8.29167	24	0	0	1	FLT1	5057	in gene	1_PCOS_AR::1::1510_chr13
1_PCOS_AR	13	29293809	29294507	698	29294112	28	9.5	20	0	1	1	SLC46A3	-962	upstream	1_PCOS_AR::1::1511_chr13
1_PCOS_AR	13	30009112	30009700	588	30009376	12	6.84211	19	0	0	1	MTUS2	410628	in gene	1_PCOS_AR::1::1512_chr13
1_PCOS_AR	13	30476273	30477043	770	30476656	16	6.04167	24	0	0	0				1_PCOS_AR::1::1513_chr13
1_PCOS_AR	13	30543383	30543800	417	30543600	8	5	13	0	0	0				1_PCOS_AR::1::1514_chr13
1_PCOS_AR	13	30574702	30575185	483	30574816	8	5.2	15	0	0	0				1_PCOS_AR::1::1515_chr13
1_PCOS_AR	13	30607731	30608413	682	30607984	12	6.52381	21	0	0	0				1_PCOS_AR::1::1516_chr13
1_PCOS_AR	13	30699584	30700538	954	30700096	60	16.7931	29	0	0	0				1_PCOS_AR::1::1517_chr13
1_PCOS_AR	13	30700829	30701434	605	30701184	10	5.68421	19	0	0	0				1_PCOS_AR::1::1518_chr13
1_PCOS_AR	13	30707852	30708517	665	30708192	11	5.42857	21	0	0	0				1_PCOS_AR::1::1519_chr13
1_PCOS_AR	13	30716335	30717436	1101	30716752	17	8.11765	34	0	0	0				1_PCOS_AR::1::1520_chr13
1_PCOS_AR	13	30914464	30915255	791	30914848	15	7.52	25	0	0	1	RP11-374F3.4	33188	in gene	1_PCOS_AR::1::1521_chr13
1_PCOS_AR	13	31317182	31318101	919	31317824	24	10.8621	29	0	0	1	ALOX5AP	8155	in gene	1_PCOS_AR::1::1522_chr13
1_PCOS_AR	13	31392257	31392897	640	31392592	11	4.8	20	0	0	0				1_PCOS_AR::1::1523_chr13
1_PCOS_AR	13	31451494	31451964	470	31451648	10	6.71429	14	0	0	2	LOC100507084, LOC100507064	13961, 55206	in gene, downstream	1_PCOS_AR::1::1524_chr13
1_PCOS_AR	13	31469720	31470306	586	31470064	12	5.47368	19	0	0	1	LOC100507064	36790	in gene	1_PCOS_AR::1::1525_chr13
1_PCOS_AR	13	31492559	31493316	757	31492960	34	8.95652	23	0	0	2	LOC100507064, C13orf33	13894, 12648	in gene, in gene	1_PCOS_AR::1::1526_chr13
1_PCOS_AR	13	31630717	31631215	498	31631008	13	7.26667	15	0	0	0				1_PCOS_AR::1::1527_chr13
1_PCOS_AR	13	31933411	31933984	573	31933707	8	5.41176	17	0	0	0				1_PCOS_AR::1::1528_chr13
1_PCOS_AR	13	32323943	32324475	532	32324160	11	6.5625	16	0	0	1	RXFP2	10481	in gene	1_PCOS_AR::1::1529_chr13
1_PCOS_AR	13	32341277	32341765	488	32341408	13	5.625	16	0	0	1	RXFP2	27729	in gene	1_PCOS_AR::1::1530_chr13
1_PCOS_AR	13	32410933	32411302	369	32411072	10	5.5	12	0	0	0				1_PCOS_AR::1::1531_chr13
1_PCOS_AR	13	32470539	32471031	492	32470864	10	5.6	15	0	0	0				1_PCOS_AR::1::1532_chr13
1_PCOS_AR	13	32499091	32499727	636	32499312	23	8.85	20	0	0	0				1_PCOS_AR::1::1533_chr13
1_PCOS_AR	13	32520367	32521006	639	32520688	12	5.6	20	0	0	0				1_PCOS_AR::1::1534_chr13
1_PCOS_AR	13	32544524	32545214	690	32544800	10	6.42857	21	0	0	0				1_PCOS_AR::1::1535_chr13
1_PCOS_AR	13	32584231	32584857	626	32584480	50	16.3684	19	0	0	0				1_PCOS_AR::1::1536_chr13
1_PCOS_AR	13	32799353	32800057	704	32799840	16	7.86364	22	0	0	1	FRY	194403	in gene	1_PCOS_AR::1::1537_chr13
1_PCOS_AR	13	33320515	33321155	640	33320800	9	5.84211	19	0	0	1	PDS5B	160236	in gene	1_PCOS_AR::1::1538_chr13
1_PCOS_AR	13	33455122	33455650	528	33455296	36	14.25	16	0	0	0				1_PCOS_AR::1::1539_chr13
1_PCOS_AR	13	33664798	33665456	658	33665088	12	5.47619	21	0	0	0				1_PCOS_AR::1::1540_chr13
1_PCOS_AR	13	33700158	33700730	572	33700464	14	6.38889	18	0	0	1	STARD13	159437	in gene	1_PCOS_AR::1::1541_chr13
1_PCOS_AR	13	33749103	33749562	459	33749328	21	9.85714	14	0	0	1	STARD13	110573	in gene	1_PCOS_AR::1::1542_chr13
1_PCOS_AR	13	33752639	33753209	570	33752896	13	5.27778	18	0	0	1	STARD13	107005	in gene	1_PCOS_AR::1::1543_chr13
1_PCOS_AR	13	33809908	33810726	818	33810288	14	6.11538	26	0	0	1	STARD13	49613	in gene	1_PCOS_AR::1::1544_chr13
1_PCOS_AR	13	33825184	33825969	785	33825440	11	6.56	25	0	0	1	STARD13	34461	in gene	1_PCOS_AR::1::1545_chr13
1_PCOS_AR	13	33886738	33887172	434	33886880	13	6.78571	14	0	0	0				1_PCOS_AR::1::1546_chr13
1_PCOS_AR	13	34216541	34216985	444	34216832	9	5.21429	14	0	0	0				1_PCOS_AR::1::1547_chr13
1_PCOS_AR	13	34933107	34933771	664	34933376	18	5.80952	21	0	0	0				1_PCOS_AR::1::1548_chr13
1_PCOS_AR	13	35011856	35012404	548	35012192	14	5.88235	17	0	0	0				1_PCOS_AR::1::1549_chr13
1_PCOS_AR	13	36432679	36433302	623	36432960	49	16.7895	19	0	0	1	DCLK1	272504	in gene	1_PCOS_AR::1::1550_chr13
1_PCOS_AR	13	36898008	36898497	489	36898240	14	6.9375	16	0	0	1	SPG20	46077	in gene	1_PCOS_AR::1::1551_chr13
1_PCOS_AR	13	36931697	36932354	657	36932128	36	12.6667	21	0	0	2	SPG20, LOC100507135	12189, 11553	in gene, in gene	1_PCOS_AR::1::1552_chr13
1_PCOS_AR	13	37680577	37681309	732	37680960	18	6.04545	22	0	1	1	CSNK1A1L	-1159	upstream	1_PCOS_AR::1::1553_chr13
1_PCOS_AR	13	37776229	37776893	664	37776512	13	5.8	20	0	0	0				1_PCOS_AR::1::1554_chr13
1_PCOS_AR	13	37881102	37881771	669	37881440	11	5.6	20	0	0	0				1_PCOS_AR::1::1555_chr13
1_PCOS_AR	13	38034158	38034891	733	38034592	15	7.27273	22	0	0	0				1_PCOS_AR::1::1556_chr13
1_PCOS_AR	13	38290588	38291164	576	38290784	12	5.72222	18	0	0	1	TRPC4	153155	in gene	1_PCOS_AR::1::1557_chr13
1_PCOS_AR	13	38958337	38958694	357	38958464	11	6.2	10	0	0	0				1_PCOS_AR::1::1558_chr13
1_PCOS_AR	13	40101926	40102543	617	40102272	13	6.57895	19	0	0	1	LHFP	75084	in gene	1_PCOS_AR::1::1559_chr13
1_PCOS_AR	13	40139614	40140202	588	40139776	14	6.61111	18	0	0	1	LHFP	37580	in gene	1_PCOS_AR::1::1560_chr13
1_PCOS_AR	13	40358305	40358991	686	40358656	19	6.66667	21	0	0	1	COG6	128892	in gene	1_PCOS_AR::1::1561_chr13
1_PCOS_AR	13	40392941	40393602	661	40393248	14	6.19048	21	0	0	0				1_PCOS_AR::1::1562_chr13
1_PCOS_AR	13	40460457	40460956	499	40460640	14	6	15	0	0	0				1_PCOS_AR::1::1563_chr13
1_PCOS_AR	13	40461432	40462022	590	40461728	11	4.57895	19	0	0	0				1_PCOS_AR::1::1564_chr13
1_PCOS_AR	13	40469275	40469939	664	40469648	13	5.66667	21	0	0	0				1_PCOS_AR::1::1565_chr13
1_PCOS_AR	13	40487982	40488606	624	40488288	35	11.7895	19	0	0	0				1_PCOS_AR::1::1566_chr13
1_PCOS_AR	13	40749567	40750338	771	40749920	17	7.41667	24	0	0	0				1_PCOS_AR::1::1567_chr13
1_PCOS_AR	13	40810229	40810987	758	40810560	20	6.29167	24	0	0	0				1_PCOS_AR::1::1568_chr13
1_PCOS_AR	13	40846176	40847166	990	40846784	17	5.77419	31	0	0	0				1_PCOS_AR::1::1569_chr13
1_PCOS_AR	13	41234192	41234764	572	41234485	8	4.83333	18	0	1	2	FOXO1, LOC100507202	6249, -5837	in gene, upstream	1_PCOS_AR::1::1570_chr13
1_PCOS_AR	13	41361002	41361648	646	41361376	10	5.47368	19	0	1	1	SLC25A15	-2171	upstream	1_PCOS_AR::1::1571_chr13
1_PCOS_AR	13	41639337	41639814	477	41639520	19	9.13333	15	0	0	1	WBP4	3823	in gene	1_PCOS_AR::1::1572_chr13
1_PCOS_AR	13	41798204	41798731	527	41798432	11	5.05882	17	0	0	1	MTRF1	39281	in gene	1_PCOS_AR::1::1573_chr13
1_PCOS_AR	13	42137361	42138131	770	42137632	25	9.34783	23	0	0	1	KIAA0564	397589	downstream	1_PCOS_AR::1::1574_chr13
1_PCOS_AR	13	42184328	42185332	1004	42184704	27	9.16129	31	0	0	1	KIAA0564	350517	in gene	1_PCOS_AR::1::1575_chr13
1_PCOS_AR	13	42196133	42196731	598	42196384	11	5.27778	18	0	0	1	KIAA0564	338837	in gene	1_PCOS_AR::1::1576_chr13
1_PCOS_AR	13	42219321	42219819	498	42219616	23	9.3125	16	0	0	1	KIAA0564	315605	in gene	1_PCOS_AR::1::1577_chr13
1_PCOS_AR	13	42748789	42749310	521	42748984	8	5.625	16	0	0	1	DGKH	126095	in gene	1_PCOS_AR::1::1578_chr13
1_PCOS_AR	13	43321392	43322245	853	43321824	17	6.88462	26	0	0	0				1_PCOS_AR::1::1579_chr13
1_PCOS_AR	13	43843180	43843773	593	43843488	15	8.05556	18	0	0	1	ENOX1	517618	in gene	1_PCOS_AR::1::1580_chr13
1_PCOS_AR	13	43941744	43942479	735	43942112	18	6.43478	23	0	0	1	ENOX1	418994	in gene	1_PCOS_AR::1::1581_chr13
1_PCOS_AR	13	44090429	44091025	596	44090832	17	7.63158	19	0	0	1	ENOX1	270274	in gene	1_PCOS_AR::1::1582_chr13
1_PCOS_AR	13	44096819	44097457	638	44097072	11	5.6	20	0	0	1	ENOX1	264034	in gene	1_PCOS_AR::1::1583_chr13
1_PCOS_AR	13	45284595	45285231	636	45284896	11	4.6	20	0	0	0				1_PCOS_AR::1::1584_chr13
1_PCOS_AR	13	45287732	45288602	870	45288320	13	6.37037	27	0	0	0				1_PCOS_AR::1::1585_chr13
1_PCOS_AR	13	45300104	45300748	644	45300448	11	5.55	20	0	0	0				1_PCOS_AR::1::1586_chr13
1_PCOS_AR	13	45495664	45496442	778	45496112	68	18.9167	24	0	0	0				1_PCOS_AR::1::1587_chr13
1_PCOS_AR	13	45496457	45497002	545	45496608	15	7	17	0	0	0				1_PCOS_AR::1::1588_chr13
1_PCOS_AR	13	45609286	45610047	761	45609536	15	7.43478	23	0	0	1	KIAA1704	45849	downstream	1_PCOS_AR::1::1589_chr13
1_PCOS_AR	13	45660500	45661178	678	45660784	15	5.52381	21	0	0	0				1_PCOS_AR::1::1590_chr13
1_PCOS_AR	13	45809993	45810865	872	45810336	53	14.5926	27	0	0	1	GTF2F2	115705	in gene	1_PCOS_AR::1::1591_chr13
1_PCOS_AR	13	45988940	45989431	491	45989088	11	5.66667	15	0	1	2	SLC25A30, LOC100507293	3428, -2871	in gene, upstream	1_PCOS_AR::1::1592_chr13
1_PCOS_AR	13	46014563	46015029	466	46014800	16	8.78571	14	0	0	0				1_PCOS_AR::1::1593_chr13
1_PCOS_AR	13	46694288	46694813	525	46694464	17	6.8125	16	0	0	2	LOC100507343, LCP1	19247, 61995	in gene, downstream	1_PCOS_AR::1::1594_chr13
1_PCOS_AR	13	47312208	47312726	518	47312437	8	5.3125	16	0	0	1	LRCH1	185141	in gene	1_PCOS_AR::1::1595_chr13
1_PCOS_AR	13	47378476	47378818	342	47378656	9	5.36364	11	0	1	1	ESD	-7289	upstream	1_PCOS_AR::1::1596_chr13
1_PCOS_AR	13	47908252	47908931	679	47908640	15	6.22727	22	0	0	0				1_PCOS_AR::1::1597_chr13
1_PCOS_AR	13	48073264	48073801	537	48073568	19	7.29412	17	0	0	0				1_PCOS_AR::1::1598_chr13
1_PCOS_AR	13	48971803	48972306	503	48972032	11	4.25	16	0	0	1	RB1	94149	in gene	1_PCOS_AR::1::1599_chr13
1_PCOS_AR	13	48974956	48975602	646	48975248	9	4.45	20	0	0	2	RB1, LPAR6	97365, 43592	in gene, downstream	1_PCOS_AR::1::1600_chr13
1_PCOS_AR	13	49393417	49394052	635	49393632	30	10.6842	19	0	0	0				1_PCOS_AR::1::1601_chr13
1_PCOS_AR	13	49620109	49621235	1126	49620272	14	7.02857	35	0	0	1	FNDC3A	70224	in gene	1_PCOS_AR::1::1602_chr13
1_PCOS_AR	13	49660761	49661419	658	49661088	26	8.14286	21	0	0	1	FNDC3A	111040	in gene	1_PCOS_AR::1::1603_chr13
1_PCOS_AR	13	49948648	49949266	618	49948896	10	4.11111	18	0	0	1	CAB39L	69325	in gene	1_PCOS_AR::1::1604_chr13
1_PCOS_AR	13	50432463	50433084	621	50432848	57	20.4737	19	0	0	0				1_PCOS_AR::1::1605_chr13
1_PCOS_AR	13	50815644	50815980	336	50815840	12	5.81818	11	0	0	0				1_PCOS_AR::1::1606_chr13
1_PCOS_AR	13	51191342	51192006	664	51191648	16	5.7	20	0	0	0				1_PCOS_AR::1::1607_chr13
1_PCOS_AR	13	51253489	51253984	495	51253664	12	5.8125	16	0	0	0				1_PCOS_AR::1::1608_chr13
1_PCOS_AR	13	51787440	51787820	380	51787616	15	8.63636	11	0	0	1	FAM124A	-8891	upstream	1_PCOS_AR::1::1609_chr13
1_PCOS_AR	13	51842903	51843644	741	51843456	14	6.69565	23	0	0	1	FAM124A	46949	in gene	1_PCOS_AR::1::1610_chr13
1_PCOS_AR	13	52919845	52920243	398	52919968	10	6	12	0	0	0				1_PCOS_AR::1::1611_chr13
1_PCOS_AR	13	52927932	52928405	473	52928224	13	5	15	0	0	0				1_PCOS_AR::1::1612_chr13
1_PCOS_AR	13	60068473	60069179	706	60068784	13	5.54545	22	0	0	0				1_PCOS_AR::1::1613_chr13
1_PCOS_AR	13	60430691	60431033	342	60430848	9	5.9	10	0	0	1	DIAPH3	307271	in gene	1_PCOS_AR::1::1614_chr13
1_PCOS_AR	13	62876355	62876883	528	62876656	16	6.5	16	0	0	0				1_PCOS_AR::1::1615_chr13
1_PCOS_AR	13	63489468	63490069	601	63489696	10	4.47368	19	0	0	0				1_PCOS_AR::1::1616_chr13
1_PCOS_AR	13	63506045	63506556	511	63506240	8	4.625	16	0	0	0				1_PCOS_AR::1::1617_chr13
1_PCOS_AR	13	64009793	64010396	603	64010208	10	6.61111	18	0	0	0				1_PCOS_AR::1::1618_chr13
1_PCOS_AR	13	64822568	64823389	821	64822976	26	9.08	25	0	0	0				1_PCOS_AR::1::1619_chr13
1_PCOS_AR	13	66034200	66034647	447	66034464	11	4.92857	14	0	0	0				1_PCOS_AR::1::1620_chr13
1_PCOS_AR	13	66172137	66172780	643	66172448	10	4.5	20	0	0	0				1_PCOS_AR::1::1621_chr13
1_PCOS_AR	13	66516867	66517622	755	66517280	49	14.3043	23	0	0	0				1_PCOS_AR::1::1622_chr13
1_PCOS_AR	13	66949831	66950230	399	66949995	9	5.5	12	0	0	1	PCDH9	854473	in gene	1_PCOS_AR::1::1623_chr13
1_PCOS_AR	13	66999785	67000188	403	67000000	24	12.5	12	0	0	1	PCDH9	804468	in gene	1_PCOS_AR::1::1624_chr13
1_PCOS_AR	13	67247549	67247984	435	67247792	12	4.92857	14	0	0	1	PCDH9	556676	in gene	1_PCOS_AR::1::1625_chr13
1_PCOS_AR	13	67943847	67944521	674	67944160	68	20.4762	21	0	0	0				1_PCOS_AR::1::1626_chr13
1_PCOS_AR	13	69288478	69288813	335	69288640	13	6.72727	11	0	0	0				1_PCOS_AR::1::1627_chr13
1_PCOS_AR	13	72199756	72200305	549	72200128	12	6.11765	17	0	0	1	DACH1	241202	in gene	1_PCOS_AR::1::1628_chr13
1_PCOS_AR	13	72869169	72869920	751	72869520	18	5.375	24	0	0	0				1_PCOS_AR::1::1629_chr13
1_PCOS_AR	13	73394209	73394727	518	73394432	15	7.53333	15	0	0	1	PIBF1	38202	in gene	1_PCOS_AR::1::1630_chr13
1_PCOS_AR	13	73790746	73791336	590	73790976	9	4.77778	18	0	0	0				1_PCOS_AR::1::1631_chr13
1_PCOS_AR	13	73833086	73833870	784	73833472	18	7.16	25	0	0	0				1_PCOS_AR::1::1632_chr13
1_PCOS_AR	13	73915646	73916337	691	73915936	12	5.22727	22	0	0	0				1_PCOS_AR::1::1633_chr13
1_PCOS_AR	13	74656544	74657073	529	74656672	8	4.5	16	0	0	1	KLF12	51394	in gene	1_PCOS_AR::1::1634_chr13
1_PCOS_AR	13	74780217	74780913	696	74780560	13	6.40909	22	0	0	0				1_PCOS_AR::1::1635_chr13
1_PCOS_AR	13	74824907	74825489	582	74825216	12	5.66667	18	0	0	1	LOC100507612	19635	in gene	1_PCOS_AR::1::1636_chr13
1_PCOS_AR	13	75344404	75345031	627	75344672	10	4.95	20	0	0	0				1_PCOS_AR::1::1637_chr13
1_PCOS_AR	13	75399618	75400135	517	75399936	22	8.6875	16	0	0	0				1_PCOS_AR::1::1638_chr13
1_PCOS_AR	13	75465688	75466231	543	75465936	14	4.76471	17	0	0	0				1_PCOS_AR::1::1639_chr13
1_PCOS_AR	13	75944038	75944589	551	75944256	18	7.75	16	0	0	1	TBC1D4	111994	in gene	1_PCOS_AR::1::1640_chr13
1_PCOS_AR	13	75973646	75974272	626	75973792	15	7.45	20	0	0	1	TBC1D4	82458	in gene	1_PCOS_AR::1::1641_chr13
1_PCOS_AR	13	76006122	76006903	781	76006496	17	7.04167	24	0	0	1	TBC1D4	49754	in gene	1_PCOS_AR::1::1642_chr13
1_PCOS_AR	13	76521127	76521609	482	76521312	9	4.92857	14	0	0	0				1_PCOS_AR::1::1643_chr13
1_PCOS_AR	13	76954702	76955206	504	76954848	11	6.375	16	0	0	0				1_PCOS_AR::1::1644_chr13
1_PCOS_AR	13	76957671	76958763	1092	76958016	14	5.76471	34	0	0	0				1_PCOS_AR::1::1645_chr13
1_PCOS_AR	13	77086717	77087357	640	77086944	42	14	19	0	0	0				1_PCOS_AR::1::1646_chr13
1_PCOS_AR	13	77194769	77195212	443	77195040	8	4.92857	14	0	0	0				1_PCOS_AR::1::1647_chr13
1_PCOS_AR	13	77211698	77212182	484	77211968	8	5.6	15	0	0	0				1_PCOS_AR::1::1648_chr13
1_PCOS_AR	13	77453683	77454106	423	77453856	12	6.84615	13	0	0	1	KCTD12	6684	downstream	1_PCOS_AR::1::1649_chr13
1_PCOS_AR	13	78555464	78556257	793	78555840	23	7.56	25	0	0	0				1_PCOS_AR::1::1650_chr13
1_PCOS_AR	13	79702155	79702643	488	79702336	9	5	15	0	0	0				1_PCOS_AR::1::1651_chr13
1_PCOS_AR	13	79943268	79943796	528	79943424	13	6.1875	16	0	0	1	RBM26	36499	in gene	1_PCOS_AR::1::1652_chr13
1_PCOS_AR	13	80058987	80059508	521	80059232	10	5.625	16	0	0	1	NDFIP2	3973	in gene	1_PCOS_AR::1::1653_chr13
1_PCOS_AR	13	80324013	80324844	831	80324512	12	5.72	25	0	0	0				1_PCOS_AR::1::1654_chr13
1_PCOS_AR	13	80614526	80615331	805	80614987	10	5.61538	26	0	0	0				1_PCOS_AR::1::1655_chr13
1_PCOS_AR	13	80715246	80715663	417	80715456	11	5.30769	13	0	0	0				1_PCOS_AR::1::1656_chr13
1_PCOS_AR	13	81043878	81044541	663	81044144	22	9.2	20	0	0	0				1_PCOS_AR::1::1657_chr13
1_PCOS_AR	13	81456251	81456806	555	81456464	9	4.27778	18	0	0	0				1_PCOS_AR::1::1658_chr13
1_PCOS_AR	13	85583465	85584229	764	85583792	19	6.91667	24	0	0	0				1_PCOS_AR::1::1659_chr13
1_PCOS_AR	13	86102485	86103195	710	86102848	17	6.5	22	0	0	0				1_PCOS_AR::1::1660_chr13
1_PCOS_AR	13	90166995	90167486	491	90167136	15	5.66667	15	0	0	0				1_PCOS_AR::1::1661_chr13
1_PCOS_AR	13	90853291	90854086	795	90853712	14	6.4	25	0	0	0				1_PCOS_AR::1::1662_chr13
1_PCOS_AR	13	91068679	91069383	704	91068992	76	22.4091	22	0	0	0				1_PCOS_AR::1::1663_chr13
1_PCOS_AR	13	91137645	91138373	728	91137856	13	7.22727	22	0	0	0				1_PCOS_AR::1::1664_chr13
1_PCOS_AR	13	93832451	93832909	458	93832736	9	5.78571	14	0	0	0				1_PCOS_AR::1::1665_chr13
1_PCOS_AR	13	94764430	94764938	508	94764736	8	5.26667	15	0	0	1	GPC6	885658	in gene	1_PCOS_AR::1::1666_chr13
1_PCOS_AR	13	94847858	94848392	534	94848160	14	5.23529	17	0	0	1	GPC6	969082	in gene	1_PCOS_AR::1::1667_chr13
1_PCOS_AR	13	95308950	95309434	484	95309088	18	9.06667	15	0	0	0				1_PCOS_AR::1::1668_chr13
1_PCOS_AR	13	97302515	97303207	692	97302800	19	6.95455	22	0	0	1	HS6ST3	559707	in gene	1_PCOS_AR::1::1669_chr13
1_PCOS_AR	13	97695310	97696078	768	97695744	14	6.81818	22	0	0	0				1_PCOS_AR::1::1670_chr13
1_PCOS_AR	13	97926772	97927565	793	97927152	15	7.12	25	0	0	1	MBNL2	52578	in gene	1_PCOS_AR::1::1671_chr13
1_PCOS_AR	13	97932037	97933147	1110	97932320	45	14.5	34	0	0	1	MBNL2	57746	in gene	1_PCOS_AR::1::1672_chr13
1_PCOS_AR	13	97980234	97980889	655	97980656	12	6.45	20	0	0	1	MBNL2	106082	in gene	1_PCOS_AR::1::1673_chr13
1_PCOS_AR	13	97980945	97981579	634	97981216	13	4.8	20	0	0	1	MBNL2	106642	in gene	1_PCOS_AR::1::1674_chr13
1_PCOS_AR	13	97996721	97997192	471	97997008	8	4.8	15	0	0	1	MBNL2	122434	in gene	1_PCOS_AR::1::1675_chr13
1_PCOS_AR	13	98825549	98826392	843	98825872	16	7.26923	26	0	0	2	FARP1, RNF113B	30438, 3649	in gene, downstream	1_PCOS_AR::1::1676_chr13
1_PCOS_AR	13	98859036	98859712	676	98859360	17	6.86364	22	0	1	2	FARP1, MIR3170	63926, -1418	in gene, upstream	1_PCOS_AR::1::1677_chr13
1_PCOS_AR	13	98884626	98885324	698	98884896	13	6.45455	22	0	0	1	FARP1	89462	in gene	1_PCOS_AR::1::1678_chr13
1_PCOS_AR	13	99106465	99107159	694	99106720	14	6.65	20	0	0	2	FARP1, STK24	311286, 122676	downstream, in gene	1_PCOS_AR::1::1679_chr13
1_PCOS_AR	13	99201143	99201861	718	99201456	22	6.59091	22	0	0	2	STK24, LOC100294005	27940, 5166	in gene, downstream	1_PCOS_AR::1::1680_chr13
1_PCOS_AR	13	99716262	99716673	411	99716384	9	5.58333	12	0	0	1	DOCK9	22276	in gene	1_PCOS_AR::1::1681_chr13
1_PCOS_AR	13	99967078	99967553	475	99967280	12	5.66667	15	0	1	2	UBAC2, GPR183	114601, -7531	in gene, upstream	1_PCOS_AR::1::1682_chr13
1_PCOS_AR	13	100133620	100134254	634	100133856	14	6.05	20	0	0	0				1_PCOS_AR::1::1683_chr13
1_PCOS_AR	13	101869308	101870013	705	101869600	30	9.31818	22	0	0	1	NALCN	199213	in gene	1_PCOS_AR::1::1684_chr13
1_PCOS_AR	13	102929486	102930069	583	102929632	13	6.11111	18	0	0	1	FGF14	124492	in gene	1_PCOS_AR::1::1685_chr13
1_PCOS_AR	13	102938419	102939244	825	102938832	18	7.57692	26	0	0	2	FGF14, LOC283480	115292, 108037	in gene, downstream	1_PCOS_AR::1::1686_chr13
1_PCOS_AR	13	103870528	103871094	566	103870784	34	11.7778	18	0	0	0				1_PCOS_AR::1::1687_chr13
1_PCOS_AR	13	104967741	104968441	700	104968112	12	5.63636	22	0	0	0				1_PCOS_AR::1::1688_chr13
1_PCOS_AR	13	106771237	106771768	531	106771616	12	6.5	16	0	0	0				1_PCOS_AR::1::1689_chr13
1_PCOS_AR	13	106803588	106804159	571	106803936	12	6.17647	17	0	0	0				1_PCOS_AR::1::1690_chr13
1_PCOS_AR	13	107026484	107027100	616	107026848	12	5.05263	19	0	1	1	LOC728192	-2063	upstream	1_PCOS_AR::1::1691_chr13
1_PCOS_AR	13	107286367	107286932	565	107286560	20	7	17	0	0	1	LOC283483	16402	downstream	1_PCOS_AR::1::1692_chr13
1_PCOS_AR	13	108103042	108103672	630	108103360	13	5.78947	19	0	0	1	FAM155A	416100	in gene	1_PCOS_AR::1::1693_chr13
1_PCOS_AR	13	108396078	108396764	686	108396480	20	7.57143	21	0	0	1	FAM155A	122980	in gene	1_PCOS_AR::1::1694_chr13
1_PCOS_AR	13	108533577	108534235	658	108533872	10	5.65	20	0	0	0				1_PCOS_AR::1::1695_chr13
1_PCOS_AR	13	109511627	109512487	860	109512160	13	5.74074	27	0	0	1	MYO16	263660	in gene	1_PCOS_AR::1::1696_chr13
1_PCOS_AR	13	109609673	109610417	744	109610016	12	6.30435	23	0	0	1	MYO16	361516	in gene	1_PCOS_AR::1::1697_chr13
1_PCOS_AR	13	109895770	109896812	1042	109896384	40	13.2121	33	0	0	0				1_PCOS_AR::1::1698_chr13
1_PCOS_AR	13	109909386	109910029	643	109909600	22	7.25	20	0	0	0				1_PCOS_AR::1::1699_chr13
1_PCOS_AR	13	109926378	109927159	781	109926912	35	14.5	24	0	0	0				1_PCOS_AR::1::1700_chr13
1_PCOS_AR	13	109983261	109983740	479	109983440	15	6.66667	15	0	0	0				1_PCOS_AR::1::1701_chr13
1_PCOS_AR	13	109989038	109989480	442	109989312	23	9.57143	14	0	0	0				1_PCOS_AR::1::1702_chr13
1_PCOS_AR	13	110034005	110034840	835	110034368	16	7.15385	26	0	0	0				1_PCOS_AR::1::1703_chr13
1_PCOS_AR	13	110048432	110048984	552	110048784	29	10.4706	17	0	0	0				1_PCOS_AR::1::1704_chr13
1_PCOS_AR	13	110280436	110281159	723	110280800	9	5.17391	23	0	0	0				1_PCOS_AR::1::1705_chr13
1_PCOS_AR	13	110395873	110396470	597	110396192	17	6.58824	17	0	0	1	IRS2	42722	downstream	1_PCOS_AR::1::1706_chr13
1_PCOS_AR	13	110527365	110527949	584	110527760	14	6.83333	18	0	0	0				1_PCOS_AR::1::1707_chr13
1_PCOS_AR	13	110664353	110665150	797	110664736	39	10.5833	24	0	0	0				1_PCOS_AR::1::1708_chr13
1_PCOS_AR	13	110898734	110899466	732	110899072	21	7.08696	23	0	0	1	COL4A1	60424	in gene	1_PCOS_AR::1::1709_chr13
1_PCOS_AR	13	111034365	111035066	701	111034720	19	6.75	20	0	0	1	COL4A2	75089	in gene	1_PCOS_AR::1::1710_chr13
1_PCOS_AR	13	111097362	111098195	833	111097760	29	9.52	25	0	0	1	COL4A2	138129	in gene	1_PCOS_AR::1::1711_chr13
1_PCOS_AR	13	111151726	111152415	689	111152032	14	6.33333	21	0	0	1	COL4A2	192401	in gene	1_PCOS_AR::1::1712_chr13
1_PCOS_AR	13	113841480	113842209	729	113841888	26	7.78261	23	0	1	2	PCID2, LOC100506079	21141, 1422	in gene, downstream	1_PCOS_AR::1::1713_chr13
1_PCOS_AR	13	114065048	114065761	713	114065392	13	4.82609	23	0	0	0				1_PCOS_AR::1::1714_chr13
1_PCOS_AR	13	114523876	114524606	730	114524224	12	5.77273	22	1	0	2	FAM70B, GAS6	62008, 42822	downstream, in gene	1_PCOS_AR::1::1715_chr13
1_PCOS_AR	13	114538858	114539218	360	114539040	12	6.9	10	1	1	2	GAS6, FLJ41484	28006, -6253	in gene, upstream	1_PCOS_AR::1::1716_chr13
1_PCOS_AR	13	114630665	114631477	812	114630976	20	9.84	25	0	0	1	FLJ44054	44366	downstream	1_PCOS_AR::1::1717_chr13
1_PCOS_AR	14	22565161	22565761	600	22565504	13	5.83333	18	0	1	4	TRA@, TRAV23DV6, TRDV1, TRAV24	475447, 10775, 1177, -8116	in gene, downstream, downstream, upstream	1_PCOS_AR::1::1718_chr14
1_PCOS_AR	14	22979542	22980051	509	22979648	15	6.8125	16	0	8	18	TRA@, TRAJ39, TRAJ38, TRAJ37, TRAJ36, TRAJ35, TRAJ34, TRAJ33, TRAJ32, TRAJ31, TRAJ30, TRAJ29, TRAJ28, TRAJ27, TRAJ26, TRAJ25, TRAJ24, TRAJ23	889591, 9063, 8433, 6913, 5552, 4019, 2997, 2061, 1323, -303, -2186, -3273, -4953, -5603, -7776, -8142, -9299, -9746	in gene, downstream, downstream, downstream, downstream, downstream, downstream, downstream, downstream, upstream, upstream, upstream, upstream, upstream, upstream, upstream, upstream, upstream	1_PCOS_AR::1::1719_chr14
1_PCOS_AR	14	23005752	23006400	648	23006016	19	6.42857	21	0	8	18	TRA@, TRAJ17, TRAJ16, TRAJ15, TRAJ14, TRAJ13, TRAJ12, TRAJ11, TRAJ10, TRAJ9, TRAJ8, TRAJ7, TRAJ6, TRAJ5, TRAJ4, TRAJ3, TRAJ2, TRAJ1	915959, 10204, 8529, 7436, 6738, 5990, 5127, 4564, 3571, 1514, 924, -551, -2000, -3174, -5126, -6106, -6999, -7965	in gene, downstream, downstream, downstream, downstream, downstream, downstream, downstream, downstream, downstream, downstream, upstream, upstream, upstream, upstream, upstream, upstream, upstream	1_PCOS_AR::1::1720_chr14
1_PCOS_AR	14	23424886	23425453	567	23425296	23	8.88889	18	0	1	1	HAUS4	1055	in gene	1_PCOS_AR::1::1721_chr14
1_PCOS_AR	14	29187802	29188192	390	29187904	10	4.91667	12	0	0	0				1_PCOS_AR::1::1722_chr14
1_PCOS_AR	14	29613810	29614296	486	29613920	10	4.8	15	0	0	0				1_PCOS_AR::1::1723_chr14
1_PCOS_AR	14	29709205	29709598	393	29709408	8	5.33333	12	0	0	0				1_PCOS_AR::1::1724_chr14
1_PCOS_AR	14	30736445	30736907	462	30736544	9	5.46667	15	0	0	0				1_PCOS_AR::1::1725_chr14
1_PCOS_AR	14	31607284	31607954	670	31607616	12	4.7	20	0	0	1	HECTD1	69073	in gene	1_PCOS_AR::1::1726_chr14
1_PCOS_AR	14	31634856	31635381	525	31635120	17	7.66667	15	0	0	1	HECTD1	41569	in gene	1_PCOS_AR::1::1727_chr14
1_PCOS_AR	14	32065956	32066270	314	32066112	15	8.77778	9	0	0	1	NUBPL	35521	in gene	1_PCOS_AR::1::1728_chr14
1_PCOS_AR	14	32350099	32350510	411	32350224	10	6.15385	13	0	0	0				1_PCOS_AR::1::1729_chr14
1_PCOS_AR	14	32578954	32579484	530	32579312	10	6.625	16	0	0	1	ARHGAP5	32817	in gene	1_PCOS_AR::1::1730_chr14
1_PCOS_AR	14	32728706	32729365	659	32729040	9	4.75	20	0	0	0				1_PCOS_AR::1::1731_chr14
1_PCOS_AR	14	33033763	33034382	619	33034000	15	6.33333	18	0	0	1	AKAP6	235521	in gene	1_PCOS_AR::1::1732_chr14
1_PCOS_AR	14	33062465	33063003	538	33062672	10	5.125	16	0	0	1	AKAP6	264193	in gene	1_PCOS_AR::1::1733_chr14
1_PCOS_AR	14	34448910	34449411	501	34449216	9	5.25	16	0	0	0				1_PCOS_AR::1::1734_chr14
1_PCOS_AR	14	34499978	34500596	618	34500240	12	5.84211	19	0	0	0				1_PCOS_AR::1::1735_chr14
1_PCOS_AR	14	34672466	34673206	740	34672864	23	7.95652	23	0	0	0				1_PCOS_AR::1::1736_chr14
1_PCOS_AR	14	35235892	35236322	430	35236000	12	4.84615	13	0	0	1	BAZ1A	108853	in gene	1_PCOS_AR::1::1737_chr14
1_PCOS_AR	14	35872782	35873492	710	35873120	17	7.57143	21	1	2	2	NFKBIA, LOC100289251	840, 1265	in gene, downstream	1_PCOS_AR::1::1738_chr14
1_PCOS_AR	14	37547362	37547867	505	37547488	14	6.2	15	0	0	1	SLC25A21	94377	in gene	1_PCOS_AR::1::1739_chr14
1_PCOS_AR	14	38759673	38760351	678	38759936	21	7.61905	21	0	0	0				1_PCOS_AR::1::1740_chr14
1_PCOS_AR	14	39688264	39688764	500	39688464	10	4.6	15	0	0	0				1_PCOS_AR::1::1741_chr14
1_PCOS_AR	14	40864301	40864654	353	40864448	9	6	10	0	0	0				1_PCOS_AR::1::1742_chr14
1_PCOS_AR	14	40871505	40872117	612	40871872	13	5.68421	19	0	0	0				1_PCOS_AR::1::1743_chr14
1_PCOS_AR	14	41167180	41167647	467	41167456	8	5.92857	14	0	0	0				1_PCOS_AR::1::1744_chr14
1_PCOS_AR	14	41873097	41873865	768	41873504	23	7.25	24	0	0	0				1_PCOS_AR::1::1745_chr14
1_PCOS_AR	14	43463044	43463721	677	43463360	11	6.14286	21	0	0	0				1_PCOS_AR::1::1746_chr14
1_PCOS_AR	14	44112712	44113287	575	44113056	12	4.94444	18	0	0	0				1_PCOS_AR::1::1747_chr14
1_PCOS_AR	14	44718504	44718924	420	44718720	8	4.69231	13	0	0	0				1_PCOS_AR::1::1748_chr14
1_PCOS_AR	14	44766363	44767345	982	44766912	14	6.74194	31	0	0	0				1_PCOS_AR::1::1749_chr14
1_PCOS_AR	14	44785970	44786637	667	44786240	23	9.7	20	0	0	0				1_PCOS_AR::1::1750_chr14
1_PCOS_AR	14	45247805	45248271	466	45247952	13	7.66667	15	0	0	0				1_PCOS_AR::1::1751_chr14
1_PCOS_AR	14	45260967	45261501	534	45261120	25	9.71429	14	0	0	0				1_PCOS_AR::1::1752_chr14
1_PCOS_AR	14	46523611	46524332	721	46523979	9	4.95652	23	0	0	0				1_PCOS_AR::1::1753_chr14
1_PCOS_AR	14	48891809	48892186	377	48892000	11	6.27273	11	0	0	0				1_PCOS_AR::1::1754_chr14
1_PCOS_AR	14	50449245	50449715	470	50449408	10	6.13333	15	0	0	1	C14orf182	24830	in gene	1_PCOS_AR::1::1755_chr14
1_PCOS_AR	14	50465673	50466408	735	50465984	17	7.22727	22	0	0	2	C14orf182, LOC100506463	8254, 4660	in gene, downstream	1_PCOS_AR::1::1756_chr14
1_PCOS_AR	14	50691930	50692649	719	50692256	15	5.57143	21	0	0	1	SOS2	5843	in gene	1_PCOS_AR::1::1757_chr14
1_PCOS_AR	14	50787767	50788267	500	50787920	10	5.4375	16	0	0	3	L2HGDH, ATP5S, CDKL1	-8973, 8873, 74697	upstream, in gene, downstream	1_PCOS_AR::1::1758_chr14
1_PCOS_AR	14	50811352	50812166	814	50811776	25	7.6	25	0	0	1	CDKL1	50841	in gene	1_PCOS_AR::1::1759_chr14
1_PCOS_AR	14	51142183	51142691	508	51142512	11	5.93333	15	0	1	1	SAV1	-7489	upstream	1_PCOS_AR::1::1760_chr14
1_PCOS_AR	14	51193166	51193861	695	51193568	11	5.66667	21	0	0	1	NIN	104271	in gene	1_PCOS_AR::1::1761_chr14
1_PCOS_AR	14	51230129	51230728	599	51230352	32	11.6667	18	0	0	1	NIN	67487	in gene	1_PCOS_AR::1::1762_chr14
1_PCOS_AR	14	51241981	51242704	723	51242368	13	6.56522	23	0	0	1	NIN	55471	in gene	1_PCOS_AR::1::1763_chr14
1_PCOS_AR	14	51862739	51863476	737	51863264	14	7.59091	22	0	0	0				1_PCOS_AR::1::1764_chr14
1_PCOS_AR	14	52006423	52007423	1000	52006688	13	5.64516	31	0	0	1	FRMD6	50833	in gene	1_PCOS_AR::1::1765_chr14
1_PCOS_AR	14	52013738	52014574	836	52014128	22	8.23077	26	0	0	1	FRMD6	58273	in gene	1_PCOS_AR::1::1766_chr14
1_PCOS_AR	14	52104921	52105357	436	52105088	13	6.92308	13	0	0	1	FRMD6	149233	in gene	1_PCOS_AR::1::1767_chr14
1_PCOS_AR	14	52491781	52492394	613	52492128	14	5.57895	19	0	0	1	NID2	43818	in gene	1_PCOS_AR::1::1768_chr14
1_PCOS_AR	14	52798833	52799436	603	52799168	23	10.2632	19	0	0	1	PTGER2	18152	downstream	1_PCOS_AR::1::1769_chr14
1_PCOS_AR	14	52821642	52822276	634	52821920	14	5.25	20	0	0	0				1_PCOS_AR::1::1770_chr14
1_PCOS_AR	14	52924597	52925244	647	52924832	24	10.7	20	0	0	1	TXNDC16	94469	in gene	1_PCOS_AR::1::1771_chr14
1_PCOS_AR	14	53657653	53658061	408	53657904	9	4.76923	13	0	0	0				1_PCOS_AR::1::1772_chr14
1_PCOS_AR	14	53745657	53746373	716	53746016	15	6.18182	22	0	0	0				1_PCOS_AR::1::1773_chr14
1_PCOS_AR	14	53771575	53772283	708	53771904	21	9.04545	22	0	0	0				1_PCOS_AR::1::1774_chr14
1_PCOS_AR	14	53835293	53835964	671	53835424	17	8.52381	21	0	0	0				1_PCOS_AR::1::1775_chr14
1_PCOS_AR	14	53877676	53878321	645	53877984	14	6.25	20	0	0	0				1_PCOS_AR::1::1776_chr14
1_PCOS_AR	14	53958653	53959126	473	53958752	12	5.93333	15	0	0	0				1_PCOS_AR::1::1777_chr14
1_PCOS_AR	14	53968237	53968699	462	53968512	15	7.78571	14	0	0	0				1_PCOS_AR::1::1778_chr14
1_PCOS_AR	14	53976536	53977060	524	53976736	24	9.41177	17	0	0	0				1_PCOS_AR::1::1779_chr14
1_PCOS_AR	14	54004985	54005542	557	54005216	19	9.38889	18	0	0	0				1_PCOS_AR::1::1780_chr14
1_PCOS_AR	14	54107355	54107809	454	54107648	12	6.66667	15	0	0	0				1_PCOS_AR::1::1781_chr14
1_PCOS_AR	14	54137408	54137985	577	54137696	11	6.10526	19	0	0	0				1_PCOS_AR::1::1782_chr14
1_PCOS_AR	14	54361202	54361653	451	54361392	11	5.71429	14	0	0	0				1_PCOS_AR::1::1783_chr14
1_PCOS_AR	14	54465523	54466257	734	54465888	19	7.22727	22	0	0	0				1_PCOS_AR::1::1784_chr14
1_PCOS_AR	14	54551617	54552292	675	54551936	11	5.33333	21	0	0	0				1_PCOS_AR::1::1785_chr14
1_PCOS_AR	14	54552606	54553123	517	54552736	7	4.76471	17	0	0	0				1_PCOS_AR::1::1786_chr14
1_PCOS_AR	14	54799152	54799557	405	54799392	11	4.92308	13	0	0	0				1_PCOS_AR::1::1787_chr14
1_PCOS_AR	14	55131605	55132309	704	55131968	13	6.19048	21	0	0	1	SAMD4A	97331	in gene	1_PCOS_AR::1::1788_chr14
1_PCOS_AR	14	55136471	55136980	509	55136800	18	7.75	16	0	0	1	SAMD4A	102163	in gene	1_PCOS_AR::1::1789_chr14
1_PCOS_AR	14	55143869	55144897	1028	55144464	24	9.84848	33	0	0	1	SAMD4A	109827	in gene	1_PCOS_AR::1::1790_chr14
1_PCOS_AR	14	55734496	55734930	434	55734688	11	5.71429	14	0	1	1	FBXO34	-3333	upstream	1_PCOS_AR::1::1791_chr14
1_PCOS_AR	14	56009758	56010257	499	56010096	8	5.25	16	0	0	0				1_PCOS_AR::1::1792_chr14
1_PCOS_AR	14	56055037	56055616	579	56055328	14	6.15789	19	0	0	2	C14orf33, KTN1	-8518, 8403	upstream, in gene	1_PCOS_AR::1::1793_chr14
1_PCOS_AR	14	56067873	56068326	453	56068000	10	4.5	14	0	0	1	KTN1	21075	in gene	1_PCOS_AR::1::1794_chr14
1_PCOS_AR	14	58299931	58300533	602	58300240	12	5.78947	19	0	0	0				1_PCOS_AR::1::1795_chr14
1_PCOS_AR	14	58549255	58549560	305	58549376	14	8	9	0	0	1	C14orf37	69471	in gene	1_PCOS_AR::1::1796_chr14
1_PCOS_AR	14	58754248	58754585	337	58754400	11	6	10	0	0	1	FLJ31306	10455	in gene	1_PCOS_AR::1::1797_chr14
1_PCOS_AR	14	59001733	59002103	370	59001936	13	6.72727	11	0	0	1	KIAA0586	107226	in gene	1_PCOS_AR::1::1798_chr14
1_PCOS_AR	14	59365255	59365791	536	59365536	21	7.4375	16	0	0	0				1_PCOS_AR::1::1799_chr14
1_PCOS_AR	14	59742181	59742991	810	59742560	20	7.20833	24	0	0	1	DAAM1	87161	in gene	1_PCOS_AR::1::1800_chr14
1_PCOS_AR	14	59744777	59745353	576	59745040	14	7.88235	17	0	0	1	DAAM1	89641	in gene	1_PCOS_AR::1::1801_chr14
1_PCOS_AR	14	59771761	59772419	658	59771904	11	6.71429	21	0	0	1	DAAM1	116505	in gene	1_PCOS_AR::1::1802_chr14
1_PCOS_AR	14	61241718	61242328	610	61241920	10	5.94737	19	0	0	1	MNAT1	40461	in gene	1_PCOS_AR::1::1803_chr14
1_PCOS_AR	14	61332119	61332535	416	61332304	9	4.69231	13	0	0	1	MNAT1	130845	in gene	1_PCOS_AR::1::1804_chr14
1_PCOS_AR	14	61570182	61570876	694	61570512	14	6.90476	21	0	0	0				1_PCOS_AR::1::1805_chr14
1_PCOS_AR	14	61617629	61618368	739	61618096	19	9.375	24	0	0	0				1_PCOS_AR::1::1806_chr14
1_PCOS_AR	14	61619504	61620124	620	61619840	15	6.15789	19	0	0	0				1_PCOS_AR::1::1807_chr14
1_PCOS_AR	14	61650815	61651232	417	61650960	16	7.92857	14	0	0	0				1_PCOS_AR::1::1808_chr14
1_PCOS_AR	14	61932656	61933424	768	61933056	70	18.8696	23	0	0	1	PRKCH	144541	in gene	1_PCOS_AR::1::1809_chr14
1_PCOS_AR	14	61938712	61939413	701	61939040	17	5.36364	22	0	0	1	PRKCH	150525	in gene	1_PCOS_AR::1::1810_chr14
1_PCOS_AR	14	62028458	62029004	546	62028736	16	6.5	16	0	0	1	FLJ22447	-8578	upstream	1_PCOS_AR::1::1811_chr14
1_PCOS_AR	14	62105698	62106115	417	62105888	22	11.9167	12	0	0	1	FLJ22447	68574	in gene	1_PCOS_AR::1::1812_chr14
1_PCOS_AR	14	62532795	62533505	710	62533152	12	6.04348	23	0	0	1	SYT16	70611	in gene	1_PCOS_AR::1::1813_chr14
1_PCOS_AR	14	63160824	63161229	405	63160992	10	4.92308	13	0	0	0				1_PCOS_AR::1::1814_chr14
1_PCOS_AR	14	63696261	63696789	528	63696544	10	4.4375	16	0	0	1	RHOJ	25399	in gene	1_PCOS_AR::1::1815_chr14
1_PCOS_AR	14	64144471	64145163	692	64144752	28	9.86364	22	0	0	1	SGPP1	50004	downstream	1_PCOS_AR::1::1816_chr14
1_PCOS_AR	14	64549619	64549994	375	64549824	25	12.8333	12	0	0	1	SYNE2	230141	in gene	1_PCOS_AR::1::1817_chr14
1_PCOS_AR	14	65111933	65112584	651	65112272	22	9.6	20	0	0	0				1_PCOS_AR::1::1818_chr14
1_PCOS_AR	14	65163094	65163703	609	65163360	30	11.0526	19	0	1	1	PLEKHG3	-7833	upstream	1_PCOS_AR::1::1819_chr14
1_PCOS_AR	14	68606782	68607527	745	68607072	13	4.75	24	0	0	1	RAD51L1	320576	in gene	1_PCOS_AR::1::1820_chr14
1_PCOS_AR	14	68610870	68611485	615	68611072	13	5.68421	19	0	0	1	RAD51L1	324576	in gene	1_PCOS_AR::1::1821_chr14
1_PCOS_AR	14	68613442	68614181	739	68613760	10	5.17391	23	0	0	1	RAD51L1	327264	in gene	1_PCOS_AR::1::1822_chr14
1_PCOS_AR	14	68864364	68865052	688	68864688	24	8.85714	21	0	0	1	RAD51L1	578192	in gene	1_PCOS_AR::1::1823_chr14
1_PCOS_AR	14	68976215	68977326	1111	68976448	15	5.58824	34	0	0	1	RAD51L1	689952	in gene	1_PCOS_AR::1::1824_chr14
1_PCOS_AR	14	69015615	69016158	543	69015968	13	6.58824	17	0	0	1	RAD51L1	729472	in gene	1_PCOS_AR::1::1825_chr14
1_PCOS_AR	14	69016946	69017537	591	69017328	13	5.68421	19	0	0	1	RAD51L1	730832	in gene	1_PCOS_AR::1::1826_chr14
1_PCOS_AR	14	69271903	69272529	626	69272128	31	11.2	20	0	0	1	C14orf181	-8938	upstream	1_PCOS_AR::1::1827_chr14
1_PCOS_AR	14	69414505	69414898	393	69414640	14	8.25	12	0	0	1	ACTN1	31443	in gene	1_PCOS_AR::1::1828_chr14
1_PCOS_AR	14	71488421	71488966	545	71488560	12	5.88235	17	0	0	1	PCNX	114438	in gene	1_PCOS_AR::1::1829_chr14
1_PCOS_AR	14	71838998	71839637	639	71839200	19	10.95	20	0	0	0				1_PCOS_AR::1::1830_chr14
1_PCOS_AR	14	72134966	72135696	730	72135232	23	9.6087	23	0	0	1	SIPA1L1	139190	in gene	1_PCOS_AR::1::1831_chr14
1_PCOS_AR	14	73248503	73249109	606	73248864	22	8.72222	18	0	0	1	DPF3	111945	in gene	1_PCOS_AR::1::1832_chr14
1_PCOS_AR	14	75071731	75072097	366	75071904	21	10.9091	11	0	0	1	LTBP2	7130	in gene	1_PCOS_AR::1::1833_chr14
1_PCOS_AR	14	75086229	75086967	738	75086560	14	7.26087	23	0	1	1	LTBP2	-7526	upstream	1_PCOS_AR::1::1834_chr14
1_PCOS_AR	14	75108500	75109026	526	75108784	10	6.5	16	0	0	0				1_PCOS_AR::1::1835_chr14
1_PCOS_AR	14	75233821	75234426	605	75234064	15	5.88889	18	0	0	1	YLPM1	3995	in gene	1_PCOS_AR::1::1836_chr14
1_PCOS_AR	14	76002136	76002630	494	76002368	40	15.3333	15	0	0	1	BATF	13584	in gene	1_PCOS_AR::1::1837_chr14
1_PCOS_AR	14	77385120	77385794	674	77385472	13	6.72727	22	0	0	0				1_PCOS_AR::1::1838_chr14
1_PCOS_AR	14	78104964	78105476	512	78105216	21	8.375	16	0	0	0				1_PCOS_AR::1::1839_chr14
1_PCOS_AR	14	78720363	78720681	318	78720512	14	8.22222	9	0	0	0				1_PCOS_AR::1::1840_chr14
1_PCOS_AR	14	79502507	79502967	460	79502752	18	9.61539	13	0	0	1	NRXN3	632659	in gene	1_PCOS_AR::1::1841_chr14
1_PCOS_AR	14	79511491	79512114	623	79511824	23	8	18	0	0	1	NRXN3	641731	in gene	1_PCOS_AR::1::1842_chr14
1_PCOS_AR	14	79720480	79720922	442	79720640	13	6.78571	14	0	0	1	NRXN3	850547	in gene	1_PCOS_AR::1::1843_chr14
1_PCOS_AR	14	79834638	79835097	459	79834840	7	5.21429	14	0	0	1	NRXN3	964747	in gene	1_PCOS_AR::1::1844_chr14
1_PCOS_AR	14	79836069	79836564	495	79836208	14	7.93333	15	0	0	1	NRXN3	966115	in gene	1_PCOS_AR::1::1845_chr14
1_PCOS_AR	14	79861217	79861970	753	79861579	13	5.26087	23	0	0	1	NRXN3	991486	in gene	1_PCOS_AR::1::1846_chr14
1_PCOS_AR	14	80008401	80009146	745	80008704	43	15.1905	21	0	0	1	NRXN3	1138611	in gene	1_PCOS_AR::1::1847_chr14
1_PCOS_AR	14	80032775	80033412	637	80033120	21	7.57895	19	0	0	1	NRXN3	1163027	in gene	1_PCOS_AR::1::1848_chr14
1_PCOS_AR	14	80062734	80063461	727	80063008	15	6.65217	23	0	0	1	NRXN3	1192915	in gene	1_PCOS_AR::1::1849_chr14
1_PCOS_AR	14	80199078	80199656	578	80199392	14	5.22222	18	0	0	1	NRXN3	1329299	in gene	1_PCOS_AR::1::1850_chr14
1_PCOS_AR	14	80322531	80323110	579	80322880	10	5.05556	18	0	0	1	NRXN3	1452787	in gene	1_PCOS_AR::1::1851_chr14
1_PCOS_AR	14	80790021	80790747	726	80790368	34	10.2273	22	0	0	0				1_PCOS_AR::1::1852_chr14
1_PCOS_AR	14	81072623	81073440	817	81072992	84	22.0769	26	0	0	1	C14orf145	332892	in gene	1_PCOS_AR::1::1853_chr14
1_PCOS_AR	14	81984386	81984698	312	81984544	17	9.88889	9	0	0	1	SEL1L	15661	in gene	1_PCOS_AR::1::1854_chr14
1_PCOS_AR	14	83749421	83749988	567	83749760	16	5.88235	17	0	0	0				1_PCOS_AR::1::1855_chr14
1_PCOS_AR	14	84023419	84023826	407	84023648	9	5	13	0	0	0				1_PCOS_AR::1::1856_chr14
1_PCOS_AR	14	84034502	84034982	480	84034624	12	5.26667	15	0	0	0				1_PCOS_AR::1::1857_chr14
1_PCOS_AR	14	84091353	84091971	618	84091648	12	4.63158	19	0	0	0				1_PCOS_AR::1::1858_chr14
1_PCOS_AR	14	84245542	84245943	401	84245792	9	5.25	12	0	0	0				1_PCOS_AR::1::1859_chr14
1_PCOS_AR	14	84738468	84738971	503	84738752	11	5	15	0	0	0				1_PCOS_AR::1::1860_chr14
1_PCOS_AR	14	84855732	84856211	479	84856000	9	4.86667	15	0	0	0				1_PCOS_AR::1::1861_chr14
1_PCOS_AR	14	84875592	84876336	744	84875968	16	6.56522	23	0	0	0				1_PCOS_AR::1::1862_chr14
1_PCOS_AR	14	85088644	85089422	778	85089072	49	14.7917	24	0	0	0				1_PCOS_AR::1::1863_chr14
1_PCOS_AR	14	85938115	85938407	292	85938240	21	11.7778	9	0	0	0				1_PCOS_AR::1::1864_chr14
1_PCOS_AR	14	87852749	87853479	730	87853184	40	12.9091	22	0	0	0				1_PCOS_AR::1::1865_chr14
1_PCOS_AR	14	87869508	87870086	578	87869824	12	4.94118	17	0	0	0				1_PCOS_AR::1::1866_chr14
1_PCOS_AR	14	88033039	88033787	748	88033408	11	6.30435	23	0	0	0				1_PCOS_AR::1::1867_chr14
1_PCOS_AR	14	89332482	89333025	543	89332752	8	5.29412	17	0	0	1	TTC8	41774	in gene	1_PCOS_AR::1::1868_chr14
1_PCOS_AR	14	89891999	89892790	791	89892512	22	9.16667	24	0	0	2	FOXN3, LOC400236	192982, 8814	in gene, downstream	1_PCOS_AR::1::1869_chr14
1_PCOS_AR	14	90213927	90214279	352	90214112	20	10.3636	11	0	0	0				1_PCOS_AR::1::1870_chr14
1_PCOS_AR	14	90279942	90280614	672	90280224	13	5.90476	21	0	0	1	C14orf143	140865	in gene	1_PCOS_AR::1::1871_chr14
1_PCOS_AR	14	91000384	91000803	419	91000576	20	9.61539	13	0	0	1	TTC7B	282185	downstream	1_PCOS_AR::1::1872_chr14
1_PCOS_AR	14	91615615	91616368	753	91616000	16	6.26087	23	0	0	1	C14orf159	35643	in gene	1_PCOS_AR::1::1873_chr14
1_PCOS_AR	14	91867076	91867399	323	91867264	13	6.9	10	0	0	1	CCDC88C	16869	in gene	1_PCOS_AR::1::1874_chr14
1_PCOS_AR	14	92324751	92325703	952	92325344	13	6.3	30	0	0	1	TC2N	8536	in gene	1_PCOS_AR::1::1875_chr14
1_PCOS_AR	14	92384163	92384975	812	92384544	22	8.24	25	0	0	1	FBLN5	29502	in gene	1_PCOS_AR::1::1876_chr14
1_PCOS_AR	14	93112208	93112723	515	93112368	10	5.625	16	0	0	1	RIN3	132243	in gene	1_PCOS_AR::1::1877_chr14
1_PCOS_AR	14	93509741	93510151	410	93509856	16	9.07692	13	0	0	1	ITPK1	72407	in gene	1_PCOS_AR::1::1878_chr14
1_PCOS_AR	14	94431467	94432268	801	94432000	11	5.58333	24	0	0	2	ASB2, LOC100506919	-8233, 8878	upstream, in gene	1_PCOS_AR::1::1879_chr14
1_PCOS_AR	14	94681380	94682198	818	94681776	24	8.33333	24	0	0	1	PPP4R4	41127	in gene	1_PCOS_AR::1::1880_chr14
1_PCOS_AR	14	95065510	95065986	476	95065696	35	13.5333	15	0	0	1	SERPINA5	17965	downstream	1_PCOS_AR::1::1881_chr14
1_PCOS_AR	14	95949543	95950028	485	95949728	12	6	14	0	1	1	C14orf49	-7555	upstream	1_PCOS_AR::1::1882_chr14
1_PCOS_AR	14	96520108	96520876	768	96520448	28	8.66667	24	0	0	1	C14orf132	14786	in gene	1_PCOS_AR::1::1883_chr14
1_PCOS_AR	14	96570874	96571591	717	96571136	12	6.43478	23	0	0	0				1_PCOS_AR::1::1884_chr14
1_PCOS_AR	14	96643080	96643769	689	96643392	13	6.2381	21	0	0	0				1_PCOS_AR::1::1885_chr14
1_PCOS_AR	14	100210605	100211369	764	100210960	10	5.58333	24	0	0	0				1_PCOS_AR::1::1886_chr14
1_PCOS_AR	14	100211653	100212926	1273	100212192	22	8.10256	39	0	0	0				1_PCOS_AR::1::1887_chr14
1_PCOS_AR	14	100222434	100222911	477	100222731	12	7.07143	14	0	0	0				1_PCOS_AR::1::1888_chr14
1_PCOS_AR	14	100224676	100225146	470	100224917	7	5.42857	14	0	0	0				1_PCOS_AR::1::1889_chr14
1_PCOS_AR	14	100288006	100288385	379	100288224	23	11.1667	12	0	0	1	EML1	28479	in gene	1_PCOS_AR::1::1890_chr14
1_PCOS_AR	14	100497871	100498930	1059	100498064	14	6.63636	33	0	0	0				1_PCOS_AR::1::1891_chr14
1_PCOS_AR	14	101569191	101569732	541	101569376	10	4.17647	17	0	0	0				1_PCOS_AR::1::1892_chr14
1_PCOS_AR	14	102681186	102681736	550	102681488	11	5	17	0	0	1	WDR20	75276	in gene	1_PCOS_AR::1::1893_chr14
1_PCOS_AR	14	102746028	102746485	457	102746176	9	6.07143	14	0	0	1	RAGE	25355	in gene	1_PCOS_AR::1::1894_chr14
1_PCOS_AR	14	102858511	102859386	875	102859008	13	5.92593	27	0	0	1	TECPR2	29708	in gene	1_PCOS_AR::1::1895_chr14
1_PCOS_AR	14	103265951	103266424	473	103266176	16	7.66667	15	0	0	1	TRAF3	22360	in gene	1_PCOS_AR::1::1896_chr14
1_PCOS_AR	14	104146281	104146722	441	104146368	10	5.64286	14	0	0	1	KLC1	50843	in gene	1_PCOS_AR::1::1897_chr14
1_PCOS_AR	14	107254196	107254768	572	107254592	17	7	18	0	0	1	IGH@	33459	in gene	1_PCOS_AR::1::1898_chr14
1_PCOS_AR	15	20545890	20547414	1524	20546656	14	7.14894	47	0	0	0				1_PCOS_AR::1::1899_chr15
1_PCOS_AR	15	26076142	26076565	423	26076400	9	4.92308	13	0	0	1	ATP10A	31949	in gene	1_PCOS_AR::1::1900_chr15
1_PCOS_AR	15	30175290	30175966	676	30175584	17	6.42857	21	0	0	0				1_PCOS_AR::1::1901_chr15
1_PCOS_AR	15	30357069	30357832	763	30357424	16	6.41667	24	0	0	0				1_PCOS_AR::1::1902_chr15
1_PCOS_AR	15	31397049	31397751	702	31397472	31	10.4762	21	0	1	1	TRPM1	-3548	upstream	1_PCOS_AR::1::1903_chr15
1_PCOS_AR	15	31657822	31658533	711	31658112	60	18.0455	22	0	0	1	KLF13	39029	in gene	1_PCOS_AR::1::1904_chr15
1_PCOS_AR	15	31679590	31680192	602	31679872	13	4.94444	18	0	0	1	KLF13	60789	downstream	1_PCOS_AR::1::1905_chr15
1_PCOS_AR	15	31702693	31703187	494	31702880	16	7.71429	14	0	0	1	LOC283711	-9440	upstream	1_PCOS_AR::1::1906_chr15
1_PCOS_AR	15	33094499	33094883	384	33094688	12	7.54545	11	0	0	1	FMN1	265397	in gene	1_PCOS_AR::1::1907_chr15
1_PCOS_AR	15	33111441	33112121	680	33111712	18	6.66667	21	0	0	1	FMN1	248373	in gene	1_PCOS_AR::1::1908_chr15
1_PCOS_AR	15	33142271	33142920	649	33142539	9	5.42857	21	0	0	1	FMN1	217546	in gene	1_PCOS_AR::1::1909_chr15
1_PCOS_AR	15	33200093	33200706	613	33200448	12	6.1	20	0	0	1	FMN1	159637	in gene	1_PCOS_AR::1::1910_chr15
1_PCOS_AR	15	33212025	33212764	739	33212320	11	5.3913	23	0	0	1	FMN1	147765	in gene	1_PCOS_AR::1::1911_chr15
1_PCOS_AR	15	33300711	33301373	662	33301072	16	5.8	20	0	0	1	FMN1	59013	in gene	1_PCOS_AR::1::1912_chr15
1_PCOS_AR	15	33321271	33321960	689	33321600	22	7.72727	22	0	0	1	FMN1	38485	in gene	1_PCOS_AR::1::1913_chr15
1_PCOS_AR	15	33446907	33447473	566	33447120	11	6.05556	18	0	0	1	LOC100506959	39777	in gene	1_PCOS_AR::1::1914_chr15
1_PCOS_AR	15	35102611	35103080	469	35102848	9	5.86667	15	0	0	0				1_PCOS_AR::1::1915_chr15
1_PCOS_AR	15	35107870	35108479	609	35108224	15	6.78947	19	0	0	0				1_PCOS_AR::1::1916_chr15
1_PCOS_AR	15	35244285	35244717	432	35244464	9	5.21429	14	0	0	1	AQR	17531	in gene	1_PCOS_AR::1::1917_chr15
1_PCOS_AR	15	35597916	35598570	654	35598272	12	5.33333	21	0	0	0				1_PCOS_AR::1::1918_chr15
1_PCOS_AR	15	35600957	35601346	389	35601152	34	17.75	12	0	0	0				1_PCOS_AR::1::1919_chr15
1_PCOS_AR	15	35654236	35654948	712	35654528	23	7.6087	23	0	0	1	ATPBD4	183876	downstream	1_PCOS_AR::1::1920_chr15
1_PCOS_AR	15	35735594	35736128	534	35735712	11	6.4375	16	0	0	1	ATPBD4	102692	in gene	1_PCOS_AR::1::1921_chr15
1_PCOS_AR	15	35849642	35850193	551	35849824	8	4.64706	17	0	0	1	LOC100507466	11428	in gene	1_PCOS_AR::1::1922_chr15
1_PCOS_AR	15	35918561	35919057	496	35918832	9	4.93333	15	0	0	1	LOC100507466	80436	in gene	1_PCOS_AR::1::1923_chr15
1_PCOS_AR	15	35982817	35983624	807	35983216	24	8.44	25	0	0	1	LOC100507466	144820	in gene	1_PCOS_AR::1::1924_chr15
1_PCOS_AR	15	36045812	36046571	759	36046160	17	6.45833	24	0	0	1	LOC100507466	207764	in gene	1_PCOS_AR::1::1925_chr15
1_PCOS_AR	15	36321614	36322235	621	36321824	18	6.89474	19	0	0	0				1_PCOS_AR::1::1926_chr15
1_PCOS_AR	15	36665560	36666257	697	36665888	14	5.13636	22	0	0	0				1_PCOS_AR::1::1927_chr15
1_PCOS_AR	15	36720230	36721025	795	36720544	16	6.16	25	0	0	0				1_PCOS_AR::1::1928_chr15
1_PCOS_AR	15	37090535	37091015	480	37090784	11	5	15	0	0	1	C15orf41	218972	in gene	1_PCOS_AR::1::1929_chr15
1_PCOS_AR	15	37320964	37321549	585	37321200	14	6.33333	18	0	0	1	MEIS2	72300	in gene	1_PCOS_AR::1::1930_chr15
1_PCOS_AR	15	38192890	38193625	735	38193200	11	5.34783	23	0	0	0				1_PCOS_AR::1::1931_chr15
1_PCOS_AR	15	38659674	38660334	660	38659968	11	4.47619	21	0	0	0				1_PCOS_AR::1::1932_chr15
1_PCOS_AR	15	38690122	38690799	677	38690464	38	16	20	0	0	0				1_PCOS_AR::1::1933_chr15
1_PCOS_AR	15	38779426	38779945	519	38779712	11	5.8125	16	0	0	2	FAM98B, RASGRP1	33384, 77295	downstream, downstream	1_PCOS_AR::1::1934_chr15
1_PCOS_AR	15	38828334	38829166	832	38828608	10	5.42308	26	0	0	1	RASGRP1	28399	in gene	1_PCOS_AR::1::1935_chr15
1_PCOS_AR	15	39136177	39137001	824	39136560	30	8.88	25	0	0	0				1_PCOS_AR::1::1936_chr15
1_PCOS_AR	15	39157067	39157863	796	39157312	25	10.12	25	0	0	0				1_PCOS_AR::1::1937_chr15
1_PCOS_AR	15	39176171	39176683	512	39176352	11	4.875	16	0	0	0				1_PCOS_AR::1::1938_chr15
1_PCOS_AR	15	39186226	39187359	1133	39186688	11	6.17143	35	0	0	0				1_PCOS_AR::1::1939_chr15
1_PCOS_AR	15	39288169	39289121	952	39288736	18	7.58621	29	0	0	0				1_PCOS_AR::1::1940_chr15
1_PCOS_AR	15	39431979	39432697	718	39432320	14	5.86364	22	0	0	0				1_PCOS_AR::1::1941_chr15
1_PCOS_AR	15	39452071	39452349	278	39452192	16	9.75	8	0	0	0				1_PCOS_AR::1::1942_chr15
1_PCOS_AR	15	39531646	39532246	600	39531904	13	5.73684	19	0	0	0				1_PCOS_AR::1::1943_chr15
1_PCOS_AR	15	39573224	39573765	541	39573488	12	5.94118	17	0	0	0				1_PCOS_AR::1::1944_chr15
1_PCOS_AR	15	39575567	39576515	948	39576016	54	14.9333	30	0	0	0				1_PCOS_AR::1::1945_chr15
1_PCOS_AR	15	39593864	39594261	397	39594000	14	7	12	0	0	0				1_PCOS_AR::1::1946_chr15
1_PCOS_AR	15	39636861	39638051	1190	39637552	11	5.62162	37	0	0	0				1_PCOS_AR::1::1947_chr15
1_PCOS_AR	15	39657455	39657821	366	39657616	12	7.63636	11	0	0	0				1_PCOS_AR::1::1948_chr15
1_PCOS_AR	15	39871621	39872532	911	39871808	15	6.35714	28	1	1	1	THBS1	-1472	upstream	1_PCOS_AR::1::1949_chr15
1_PCOS_AR	15	39877240	39879121	1881	39878736	11	5.91525	59	0	0	1	THBS1	5456	in gene	1_PCOS_AR::1::1950_chr15
1_PCOS_AR	15	39890089	39891133	1044	39890688	11	5.6875	32	0	0	2	THBS1, FSIP1	17408, 184351	downstream, downstream	1_PCOS_AR::1::1951_chr15
1_PCOS_AR	15	40120687	40121388	701	40121088	33	11.75	20	0	0	1	GPR176	92005	in gene	1_PCOS_AR::1::1952_chr15
1_PCOS_AR	15	40384386	40385086	700	40384672	17	7.90476	21	0	0	1	BMF	16403	in gene	1_PCOS_AR::1::1953_chr15
1_PCOS_AR	15	41860745	41861188	443	41860896	19	7.21429	14	0	0	1	TYRO3	9676	in gene	1_PCOS_AR::1::1954_chr15
1_PCOS_AR	15	42026332	42026847	515	42026512	10	4.6875	16	0	0	1	MGA	73902	in gene	1_PCOS_AR::1::1955_chr15
1_PCOS_AR	15	43377418	43377984	566	43377696	15	5.64706	17	0	0	1	UBR1	20590	in gene	1_PCOS_AR::1::1956_chr15
1_PCOS_AR	15	45929564	45930336	772	45929888	23	7.4	25	0	1	1	SQRDL	2632	in gene	1_PCOS_AR::1::1957_chr15
1_PCOS_AR	15	46658405	46658893	488	46658720	22	9.6	15	0	0	0				1_PCOS_AR::1::1958_chr15
1_PCOS_AR	15	47146708	47147182	474	47146944	11	5.26667	15	0	0	0				1_PCOS_AR::1::1959_chr15
1_PCOS_AR	15	47585550	47586356	806	47586176	13	6	24	0	0	0				1_PCOS_AR::1::1960_chr15
1_PCOS_AR	15	48298185	48298710	525	48298496	12	5.375	16	0	0	0				1_PCOS_AR::1::1961_chr15
1_PCOS_AR	15	48368463	48369087	624	48368768	9	6.05263	19	0	0	0				1_PCOS_AR::1::1962_chr15
1_PCOS_AR	15	48394365	48394914	549	48394560	11	4.94444	18	0	0	0				1_PCOS_AR::1::1963_chr15
1_PCOS_AR	15	48577648	48578456	808	48578016	48	13.2917	24	0	0	1	SLC12A1	79518	in gene	1_PCOS_AR::1::1964_chr15
1_PCOS_AR	15	48785370	48786523	1153	48786106	11	6.91667	36	0	0	1	FBN1	151879	in gene	1_PCOS_AR::1::1965_chr15
1_PCOS_AR	15	48858730	48859441	711	48858976	13	7.09524	21	0	0	1	FBN1	79009	in gene	1_PCOS_AR::1::1966_chr15
1_PCOS_AR	15	48874414	48875226	812	48874848	13	5.48	25	0	0	1	FBN1	63137	in gene	1_PCOS_AR::1::1967_chr15
1_PCOS_AR	15	48884400	48884986	586	48884672	17	8.61111	18	0	0	1	FBN1	53313	in gene	1_PCOS_AR::1::1968_chr15
1_PCOS_AR	15	48987133	48987916	783	48987392	15	7.48	25	0	0	0				1_PCOS_AR::1::1969_chr15
1_PCOS_AR	15	48995541	48996079	538	48995840	12	5.94118	17	0	0	0				1_PCOS_AR::1::1970_chr15
1_PCOS_AR	15	49367770	49368395	625	49368032	13	5.55	20	0	0	0				1_PCOS_AR::1::1971_chr15
1_PCOS_AR	15	49548007	49548385	378	49548224	12	6.72727	11	0	0	1	GALK2	100248	in gene	1_PCOS_AR::1::1972_chr15
1_PCOS_AR	15	49756756	49757292	536	49756928	13	6.125	16	0	0	2	C15orf33, FGF7	156190, 41553	in gene, in gene	1_PCOS_AR::1::1973_chr15
1_PCOS_AR	15	49919701	49920250	549	49919824	9	5.94118	17	0	1	2	C15orf33, DTWD1	-6706, 6598	upstream, in gene	1_PCOS_AR::1::1974_chr15
1_PCOS_AR	15	50283262	50283936	674	50283520	29	10.2	20	0	0	1	ATP8B4	127899	in gene	1_PCOS_AR::1::1975_chr15
1_PCOS_AR	15	50341975	50342547	572	50342240	14	6.29412	17	0	0	1	ATP8B4	69179	in gene	1_PCOS_AR::1::1976_chr15
1_PCOS_AR	15	50645268	50645794	526	50645632	15	7.29412	17	0	3	3	GABPB1, FLJ10038, LOC100129387	1973, 1444, -739	in gene, in gene, upstream	1_PCOS_AR::1::1977_chr15
1_PCOS_AR	15	50834178	50834647	469	50834288	8	4.71429	14	0	0	1	USP50	4614	in gene	1_PCOS_AR::1::1978_chr15
1_PCOS_AR	15	51424749	51425521	772	51425024	36	12.0455	22	0	0	0				1_PCOS_AR::1::1979_chr15
1_PCOS_AR	15	52303408	52304232	824	52303984	8	5	26	0	1	1	MAPK6	-7427	upstream	1_PCOS_AR::1::1980_chr15
1_PCOS_AR	15	52387698	52388356	658	52388000	12	6.38095	21	0	0	0				1_PCOS_AR::1::1981_chr15
1_PCOS_AR	15	52392911	52393453	542	52393120	10	4.76471	17	0	0	1	BCL2L10	11852	downstream	1_PCOS_AR::1::1982_chr15
1_PCOS_AR	15	56151816	56152443	627	56152048	10	5.36842	19	0	0	1	NEDD4	133787	in gene	1_PCOS_AR::1::1983_chr15
1_PCOS_AR	15	56199852	56200404	552	56200208	19	8.5625	16	0	0	1	NEDD4	85627	in gene	1_PCOS_AR::1::1984_chr15
1_PCOS_AR	15	56229007	56229682	675	56229376	18	6.19048	21	0	0	1	NEDD4	56459	in gene	1_PCOS_AR::1::1985_chr15
1_PCOS_AR	15	56334801	56335113	312	56334912	11	6.4	10	0	0	0				1_PCOS_AR::1::1986_chr15
1_PCOS_AR	15	57223088	57223599	511	57223344	10	5	15	0	0	1	TCF12	12511	in gene	1_PCOS_AR::1::1987_chr15
1_PCOS_AR	15	57512335	57512897	562	57512704	10	5.29412	17	0	0	1	TCF12	301871	in gene	1_PCOS_AR::1::1988_chr15
1_PCOS_AR	15	57520108	57520657	549	57520320	16	6.8125	16	0	0	1	TCF12	309487	in gene	1_PCOS_AR::1::1989_chr15
1_PCOS_AR	15	57599649	57600375	726	57599968	25	7.77273	22	0	0	1	LOC283663	7405	downstream	1_PCOS_AR::1::1990_chr15
1_PCOS_AR	15	58033272	58033924	652	58033472	36	12.4762	21	0	0	0				1_PCOS_AR::1::1991_chr15
1_PCOS_AR	15	58053680	58054197	517	58053984	22	9	16	0	0	0				1_PCOS_AR::1::1992_chr15
1_PCOS_AR	15	58089420	58090130	710	58089760	13	5.63636	22	0	0	0				1_PCOS_AR::1::1993_chr15
1_PCOS_AR	15	58440812	58441493	681	58441120	13	5.47619	21	0	0	1	AQP9	10712	in gene	1_PCOS_AR::1::1994_chr15
1_PCOS_AR	15	58495594	58496323	729	58496032	18	7.56522	23	0	0	0				1_PCOS_AR::1::1995_chr15
1_PCOS_AR	15	58653250	58654223	973	58653600	29	8.26667	30	0	0	0				1_PCOS_AR::1::1996_chr15
1_PCOS_AR	15	58762034	58762619	585	58762336	11	5.33333	18	0	0	1	LIPC	38161	in gene	1_PCOS_AR::1::1997_chr15
1_PCOS_AR	15	58790816	58791490	674	58791136	15	6.59091	22	0	0	1	LIPC	66961	in gene	1_PCOS_AR::1::1998_chr15
[truncated: 4,297 more rows]
