# Supplementary material for: Delayed endometrial decidualisation in polycystic ovary syndrome; the role of AR-MAGEA11
Source: J Mol Med (Berl). 2019 Jun 29;97(9):1315–27. doi: 10.1007/s00109-019-01809-6 (PMC6713698; doi:10.1007/s00109-019-01809-6)
Supplement: Supplementary file 3 — (XLSX 11 kb) [file 109_2019_1809_MOESM3_ESM.xlsx]

## Sheet: shown-GOBiologicalProcess.tsv
Gene ontology	Binom Rank	Binom Raw P-Value	Binom FDR Q-Val	Binom Fold Enrichment	Binom Observed Region Hits	Binom Region Set Coverage	Hyper Rank	Hyper FDR Q-Val	Hyper Fold Enrichment	Hyper Observed Gene Hits	Hyper Total Genes	Hyper Gene Set Coverage
positive regulation of cell death	7	1.21157e-14	1.80697e-11	2.14939	120	0.0930233	111	1.60443e-07	2.03052	75	370	0.0416435
positive regulation of apoptotic process	11	5.34615e-13	5.07398e-10	2.09222	112	0.0868217	134	8.21529e-07	2.01512	69	343	0.0383121
positive regulation of programmed cell death	12	8.00684e-13	6.96595e-10	2.07856	112	0.0868217	143	1.80023e-06	1.97482	69	350	0.0383121
regulation of generation of precursor metabolites and energy	37	5.55877e-10	1.56847e-07	3.83617	31	0.024031	440	0.0151496	2.5043	15	60	0.00832871
JAK-STAT cascade involved in growth hormone signaling pathway	46	1.33403e-09	3.02766e-07	5.32895	21	0.0162791	578	0.0400695	3.20551	8	25	0.00444198
regulation of response to DNA damage stimulus	47	1.60271e-09	3.56006e-07	2.93836	42	0.0325581	154	4.14747e-06	2.82303	31	110	0.0172127
regulation of glucose metabolic process	52	3.82211e-09	7.67361e-07	3.04263	38	0.0294574	376	0.00690303	2.32958	20	86	0.0111049
growth hormone receptor signaling pathway	54	4.07015e-09	7.86895e-07	4.55987	23	0.0178295	505	0.0236869	3.21982	9	28	0.00499722
cellular response to growth hormone stimulus	56	4.52713e-09	8.43986e-07	4.53339	23	0.0178295	534	0.0296355	3.10879	9	29	0.00499722
regulation of cellular carbohydrate metabolic process	60	5.96102e-09	1.03722e-06	2.764	43	0.0333333	399	0.00926802	2.13329	23	108	0.0127707
regulation of carbohydrate metabolic process	65	1.61353e-08	2.59157e-06	2.66754	43	0.0333333	451	0.0160925	2.0389	23	113	0.0127707
regulation of stem cell proliferation	80	6.3005e-08	8.22215e-06	2.29781	52	0.0403101	153	3.74114e-06	3.25234	25	77	0.0138812
positive regulation of glucose metabolic process	85	8.40876e-08	1.03279e-05	3.99817	22	0.0170543	586	0.0452725	2.90822	9	31	0.00499722
regulation of extrinsic apoptotic signaling pathway	87	9.93302e-08	1.19196e-05	2.76517	36	0.027907	227	0.000204539	2.63611	25	95	0.0138812
positive regulation of cellular carbohydrate metabolic process	90	1.08609e-07	1.25987e-05	3.43977	26	0.020155	551	0.0337211	2.68755	11	41	0.00610772
response to molecule of bacterial origin	91	1.21503e-07	1.39394e-05	2.07642	62	0.048062	301	0.00196785	1.87537	41	219	0.0227651
response to lipopolysaccharide	93	1.37836e-07	1.54732e-05	2.08313	61	0.0472868	282	0.00137639	1.92639	40	208	0.0222099
positive regulation of carbohydrate metabolic process	107	2.38886e-07	2.33082e-05	3.20952	27	0.0209302	574	0.0393872	2.5043	12	48	0.00666296
positive regulation of catabolic process	113	2.77423e-07	2.5631e-05	2.16826	53	0.0410853	432	0.0139189	1.86656	30	161	0.0166574
platelet activation	115	2.94535e-07	2.67387e-05	2.07954	58	0.0449612	315	0.00238811	1.87238	40	214	0.0222099
